# Supplementary material for: Cellular diversity and gene expression profiles in the male and female brain of Aedes aegypti
Source: BMC Genomics. 2022 Feb 10;23:119. doi: 10.1186/s12864-022-08327-9 (PMC8832747; doi:10.1186/s12864-022-08327-9)
Supplement: Supplementary file 1 — Additional file 1: Table S1. Identification of the marker genes for the brain cells of Aedes aegypti. [file 12864_2022_8327_MOESM1_ESM.xlsx]

## Sheet: Cluster_0
Table S1. Identification of the marker genes for the brain cells of Aedes aegypti
Gene ID	description	female_p_val	female_avg_log2FC	female_pct.1	female_pct.2	female_p_val_adj	male_p_val	male_avg_log2FC	male_pct.1	male_pct.2	male_p_val_adj	max_pval	minimump_p_val
AAEL002769	homeobox protein prospero/prox-1	9.63084e-70	1.5042	0.97	0.847	1.15551e-65	2.11085e-111	1.13473	0.965	0.85	2.5326e-107	9.63084e-70	4.2217e-111
AAEL020488	bruno 2	8.88349e-50	1.22077	0.992	0.947	1.06584e-45	6.95183e-79	1.09877	0.971	0.916	8.34081e-75	8.88349e-50	1.39037e-78
AAEL026232		9.82505e-41	1.19637	0.8	0.494	1.17881e-36	2.81499e-63	0.95808	0.797	0.544	3.37742e-59	9.82505e-41	5.62998e-63
AAEL019970	cut	4.78751e-34	-1.68046	0.325	0.696	5.74405e-30	2.05958e-52	-1.29722	0.351	0.651	2.47109e-48	4.78751e-34	4.11916e-52
AAEL019481		7.4844e-15	-0.426983	0.457	0.733	8.97978e-11	2.17231e-46	-0.585856	0.386	0.71	2.60634e-42	7.4844e-15	4.34462e-46
AAEL019983		2.64532e-14	0.507898	0.958	0.88	3.17386e-10	6.03554e-31	0.536594	0.933	0.874	7.24144e-27	2.64532e-14	1.20711e-30
AAEL024454		5.08437e-29	1.1438	0.842	0.683	6.10022e-25	1.0384e-19	0.661801	0.756	0.693	1.24587e-15	1.0384e-19	1.01687e-28
AAEL027655		1.50414e-10	-0.715237	0.525	0.704	1.80466e-06	5.68127e-26	-0.848362	0.392	0.612	6.81638e-22	1.50414e-10	1.13625e-25
AAEL021100	Octopamine receptor in mushroom bodies	1.48213e-20	-0.855727	0.634	0.841	1.77825e-16	1.6555e-22	-0.515852	0.585	0.79	1.98626e-18	1.48213e-20	3.31099e-22
AAEL018154		2.10295e-12	-1.5746	0.06	0.25	2.52312e-08	1.67126e-21	-1.25324	0.065	0.223	2.00517e-17	2.10295e-12	3.34251e-21
AAEL002456	b-cell lymphoma/leukemia	2.09312e-09	-0.476957	0.155	0.351	2.51133e-05	1.42578e-18	-0.804775	0.148	0.318	1.71065e-14	2.09312e-09	2.85156e-18
AAEL004572		1.54713e-10	-0.409948	0.574	0.798	1.85625e-06	2.74425e-18	-0.374673	0.533	0.747	3.29255e-14	1.54713e-10	5.48849e-18
AAEL005834	GPCR Dopamine Family	7.99117e-06	-0.344361	0.34	0.513	0.0958781	6.88714e-18	-0.480964	0.286	0.499	8.26319e-14	7.99117e-06	1.37743e-17
AAEL019863		2.92411e-17	-0.709699	0.755	0.91	3.50834e-13	7.67945e-18	-0.391214	0.747	0.896	9.21381e-14	2.92411e-17	1.53589e-17
AAEL003794	homeobox protein nk-2	3.56791e-10	-0.91917	0.128	0.319	4.28078e-06	7.71719e-18	-0.661505	0.112	0.272	9.25909e-14	3.56791e-10	1.54344e-17
AAEL020614		3.22031e-06	-0.790609	0.14	0.276	0.0386373	1.15875e-17	-0.95614	0.096	0.247	1.39027e-13	3.22031e-06	2.3175e-17
AAEL007804	semaphorin	1.67555e-06	-0.523573	0.132	0.278	0.0201033	3.85071e-17	-0.715547	0.08	0.225	4.62008e-13	1.67555e-06	7.70141e-17
AAEL008827	cell adhesion molecule	2.48705e-07	-1.0332	0.192	0.354	0.00298397	3.86772e-17	-0.98867	0.126	0.287	4.64048e-13	2.48705e-07	7.73543e-17
AAEL003861	bmp-induced factor	4.60897e-16	0.95632	0.592	0.409	5.52984e-12	9.72601e-17	0.620654	0.576	0.473	1.16693e-12	4.60897e-16	1.9452e-16
AAEL018662	cytochrome c oxidase subunit I	1.20092e-08	-1.09007	0.755	0.886	0.000144087	2.0147e-16	-0.913337	0.7	0.823	2.41724e-12	1.20092e-08	4.0294e-16
AAEL006615	zinc finger protein	2.13815e-16	1.09351	0.347	0.168	2.56536e-12	1.19264e-06	0.722849	0.273	0.216	0.0143093	1.19264e-06	4.27631e-16
AAEL018669	cytochrome c oxidase subunit III	2.20311e-09	-1.14672	0.736	0.866	2.64329e-05	4.49603e-16	-0.907285	0.726	0.832	5.39434e-12	2.20311e-09	8.99206e-16
AAEL018685	cytochrome b	1.08298e-12	-1.32016	0.374	0.587	1.29936e-08	7.1732e-16	-0.780132	0.308	0.499	8.60641e-12	1.08298e-12	1.43464e-15
AAEL003003	glutamate-gated chloride channel	1.15495e-12	0.41355	0.936	0.896	1.38571e-08	1.52011e-15	0.312536	0.932	0.898	1.82383e-11	1.15495e-12	3.04022e-15
AAEL014303	neuroligin,	5.82451e-10	-1.99556	0.309	0.507	6.98825e-06	4.10679e-15	-1.42264	0.284	0.462	4.92732e-11	5.82451e-10	8.21357e-15
AAEL012911	leucine-rich immune protein (Coil-less)	2.51304e-14	-0.842148	0.472	0.692	3.01515e-10	1.74231e-12	-0.428318	0.441	0.633	2.09043e-08	1.74231e-12	5.02609e-14
AAEL022149		4.39822e-08	-0.897767	0.174	0.342	0.000527699	3.22517e-14	-0.655011	0.125	0.268	3.86956e-10	4.39822e-08	6.45034e-14
AAEL017455		6.20734e-07	-0.696691	0.109	0.25	0.00744756	3.48791e-14	-0.648541	0.075	0.2	4.18479e-10	6.20734e-07	6.97582e-14
AAEL019956		2.09708e-06	-0.480134	0.238	0.415	0.0251607	6.38872e-14	-0.406522	0.193	0.369	7.66518e-10	2.09708e-06	1.27774e-13
AAEL019765		1.47109e-07	-0.62766	0.14	0.303	0.00176502	6.81908e-14	-0.547232	0.134	0.281	8.18154e-10	1.47109e-07	1.36382e-13
AAEL002684	dachshund,	2.37634e-06	-0.711982	0.162	0.304	0.0285113	7.55281e-14	-0.700896	0.147	0.291	9.06186e-10	2.37634e-06	1.51056e-13
AAEL019810		4.61794e-05	0.560911	0.709	0.654	0.554061	8.78293e-14	0.463981	0.701	0.634	1.05378e-09	4.61794e-05	1.75659e-13
AAEL019849		1.25853e-10	-0.835236	0.713	0.828	1.50998e-06	1.23059e-13	-0.536885	0.617	0.79	1.47647e-09	1.25853e-10	2.46119e-13
AAEL018219		0.00152383	-1.30645	0.166	0.255	1	2.30368e-13	-1.42373	0.08	0.196	2.76395e-09	0.00152383	4.60736e-13
AAEL019467		1.75323e-05	0.571789	0.83	0.835	0.210353	2.74328e-13	0.546925	0.803	0.771	3.29138e-09	1.75323e-05	5.48655e-13
AAEL018664	cytochrome c oxidase subunit II	1.12315e-06	-1.07273	0.702	0.789	0.0134756	4.78728e-13	-0.897885	0.576	0.705	5.74377e-09	1.12315e-06	9.57455e-13
AAEL024181		6.95671e-13	0.617321	0.891	0.809	8.34667e-09	1.11125e-05	0.308765	0.795	0.814	0.133328	1.11125e-05	1.39134e-12
AAEL013209		4.97707e-08	-0.732049	0.068	0.211	0.000597148	6.99635e-13	-0.655319	0.054	0.159	8.39422e-09	4.97707e-08	1.39927e-12
AAEL013882	tkr	0.00934274	0.259621	0.143	0.224	1	7.02182e-13	-0.467597	0.11	0.239	8.42478e-09	0.00934274	1.40436e-12
AAEL013063	autophagy related gene	2.65578e-06	-0.39803	0.234	0.411	0.0318641	7.15015e-13	-0.410245	0.192	0.36	8.57874e-09	2.65578e-06	1.43003e-12
AAEL019579		5.6579e-12	0.719331	0.826	0.777	6.78835e-08	8.12836e-13	0.482068	0.763	0.739	9.7524e-09	5.6579e-12	1.62567e-12
AAEL026392		8.68007e-07	-0.608207	0.121	0.264	0.0104144	1.14026e-12	-0.520681	0.104	0.234	1.36808e-08	8.68007e-07	2.28052e-12
AAEL002859		5.43451e-06	-0.399458	0.351	0.538	0.0652033	1.21855e-12	-0.47617	0.296	0.484	1.46202e-08	5.43451e-06	2.4371e-12
AAEL005507	inhibitory pou	9.55217e-07	-0.643076	0.106	0.24	0.0114607	1.24364e-12	-0.570437	0.1	0.223	1.49212e-08	9.55217e-07	2.48728e-12
AAEL014510	Sprouty [Source:UniProtKB/TrEMBL;Acc:A0A1S4G215]	0.00345706	-0.655137	0.166	0.26	1	1.27951e-12	-0.822964	0.139	0.28	1.53516e-08	0.00345706	2.55903e-12
AAEL019861		0.00223165	-0.311514	0.404	0.546	1	1.40972e-12	-0.381089	0.315	0.502	1.69138e-08	0.00223165	2.81943e-12
AAEL018687	NADH dehydrogenase subunit 1	3.42715e-06	-0.560564	0.083	0.206	0.0411189	1.80656e-12	-0.485653	0.07	0.183	2.16751e-08	3.42715e-06	3.61312e-12
AAEL027131		0.000156913	-0.990643	0.034	0.106	1	1.90047e-12	-1.10297	0.025	0.111	2.28019e-08	0.000156913	3.80094e-12
AAEL006171	n-myc downstream regulated	0.00148275	-0.296488	0.189	0.296	1	3.63821e-12	-0.450691	0.136	0.278	4.36512e-08	0.00148275	7.27642e-12
AAEL019426		0.00034469	-0.923483	0.079	0.164	1	7.06046e-12	-1.11396	0.052	0.15	8.47115e-08	0.00034469	1.41209e-11
AAEL002253	beta-1,3-n-acetylglucosaminyltransferase radical fringe (o-fucosylpeptide 3-beta-n-acetylglucosaminyltransferase)	0.00130254	-0.732028	0.049	0.112	1	1.15086e-11	-0.777165	0.029	0.114	1.3808e-07	0.00130254	2.30172e-11
AAEL021365		1.33339e-11	0.428633	0.906	0.868	1.5998e-07	1.63304e-08	0.272563	0.865	0.866	0.000195932	1.63304e-08	2.66677e-11
AAEL011506		1.40484e-11	-1.07086	0.079	0.271	1.68553e-07	9.12062e-11	-0.514038	0.12	0.241	1.09429e-06	9.12062e-11	2.80968e-11
AAEL005945	GPCR Dopamine Family	0.00916771	-0.257703	0.664	0.738	1	1.96333e-11	-0.451572	0.544	0.708	2.3556e-07	0.00916771	3.92665e-11
AAEL025130		0.021799	-1.36091	0.238	0.32	1	2.25964e-11	-1.47129	0.181	0.325	2.71112e-07	0.021799	4.51929e-11
AAEL007197	amino acid transporter	6.69519e-06	-1.51456	0.057	0.159	0.0803289	2.33587e-11	-1.24619	0.06	0.157	2.80257e-07	6.69519e-06	4.67173e-11
AAEL008055	nicotinic acetylcholine receptor subunit	1.2722e-06	-0.477443	0.498	0.681	0.0152639	2.43484e-11	-0.364966	0.39	0.59	2.92133e-07	1.2722e-06	4.86969e-11
AAEL005014	transient receptor potential channel	0.00139907	-0.453664	0.498	0.608	1	2.48937e-11	-0.447951	0.421	0.592	2.98675e-07	0.00139907	4.97874e-11
AAEL007838		0.00264853	-0.27409	0.192	0.295	1	2.85547e-11	-0.404435	0.205	0.359	3.42599e-07	0.00264853	5.71093e-11
AAEL019845		0.0131752	-0.920053	0.204	0.287	1	3.03972e-11	-1.05368	0.126	0.252	3.64706e-07	0.0131752	6.07945e-11
AAEL010712	low-density lipoprotein receptor (ldl)	3.39237e-11	0.411246	0.951	0.904	4.07016e-07	2.5516e-09	0.29784	0.907	0.882	3.06141e-05	2.5516e-09	6.78474e-11
AAEL014768	glutamate synthase	0.000233479	-0.278586	0.155	0.277	1	4.54564e-11	-0.338274	0.128	0.26	5.45386e-07	0.000233479	9.09128e-11
AAEL018680	NADH dehydrogenase subunit 4	1.14534e-07	-0.676373	0.075	0.217	0.00137418	5.06138e-11	-0.372881	0.081	0.193	6.07265e-07	1.14534e-07	1.01228e-10
AAEL003133		4.47921e-06	-0.550502	0.457	0.614	0.0537416	5.54823e-11	-0.369433	0.392	0.573	6.65676e-07	4.47921e-06	1.10965e-10
AAEL020302		1.32184e-06	-0.73211	0.279	0.447	0.0158595	1.33921e-10	-0.45073	0.257	0.418	1.60679e-06	1.32184e-06	2.67843e-10
AAEL011564	choline-phosphate cytidylyltransferase a, b	0.00337124	-0.301743	0.158	0.25	1	1.43112e-10	-0.433269	0.119	0.241	1.71706e-06	0.00337124	2.86224e-10
AAEL020570		0.000238191	-0.284396	0.623	0.75	1	1.92114e-10	-0.354865	0.534	0.701	2.30499e-06	0.000238191	3.84229e-10
AAEL020002		1.08174e-06	-0.423846	0.37	0.579	0.0129787	2.00149e-10	-0.341853	0.324	0.502	2.40139e-06	1.08174e-06	4.00299e-10
AAEL024540		0.00579447	-1.10566	0.072	0.13	1	2.83021e-10	-1.01764	0.044	0.127	3.39569e-06	0.00579447	5.66042e-10
AAEL018699		3.75365e-06	-0.557059	0.264	0.432	0.0450363	3.09363e-10	-0.338013	0.194	0.342	3.71174e-06	3.75365e-06	6.18726e-10
AAEL000993	dally	0.000696491	-0.30428	0.355	0.497	1	3.23762e-10	-0.288862	0.308	0.492	3.8845e-06	0.000696491	6.47524e-10
AAEL018689	16S ribosomal RNA	0.0171438	-0.25417	0.098	0.158	1	3.98944e-10	-0.398254	0.065	0.161	4.78653e-06	0.0171438	7.97889e-10
AAEL009387	hexokinase	6.63369e-05	-0.459864	0.087	0.191	0.79591	4.24577e-10	-0.417288	0.078	0.18	5.09408e-06	6.63369e-05	8.49154e-10
AAEL012914		6.85223e-07	-0.415186	0.434	0.642	0.0082213	4.27008e-10	-0.30241	0.382	0.567	5.12324e-06	6.85223e-07	8.54016e-10
AAEL018668	ATP synthase F0 subunit 6	1.14644e-08	-1.02869	0.404	0.583	0.00013755	4.4224e-10	-0.635491	0.351	0.5	5.306e-06	1.14644e-08	8.84481e-10
AAEL026075		0.000697857	-0.31062	0.196	0.315	1	4.59734e-10	-0.275826	0.139	0.269	5.51589e-06	0.000697857	9.19468e-10
AAEL023107		0.000608105	-0.436507	0.442	0.589	1	4.74157e-10	-0.49226	0.409	0.594	5.68894e-06	0.000608105	9.48315e-10
AAEL011746	succinyl-CoA ligase beta subunit	0.0003565	-0.266815	0.091	0.185	1	4.85591e-10	-0.301341	0.07	0.168	5.82613e-06	0.0003565	9.71183e-10
AAEL005726	breakpoint cluster region protein (bcr)	0.000573751	-0.358617	0.196	0.315	1	5.00581e-10	-0.318593	0.132	0.257	6.00597e-06	0.000573751	1.00116e-09
AAEL022610		0.000120988	-0.294627	0.189	0.318	1	5.08534e-10	-0.292791	0.151	0.277	6.10139e-06	0.000120988	1.01707e-09
AAEL004583		0.000342005	-1.0932	0.068	0.148	1	5.41126e-10	-1.17299	0.062	0.15	6.49242e-06	0.000342005	1.08225e-09
AAEL011013	single-minded	2.83611e-05	-0.76523	0.075	0.176	0.340276	7.39927e-10	-0.361101	0.039	0.119	8.87764e-06	2.83611e-05	1.47985e-09
AAEL020586		7.72309e-10	0.57193	0.762	0.683	9.26617e-06	0.000111036	0.319751	0.687	0.687	1	0.000111036	1.54462e-09
AAEL018280		3.09334e-05	-0.339739	0.128	0.256	0.371139	7.95137e-10	-0.280445	0.144	0.273	9.54006e-06	3.09334e-05	1.59027e-09
AAEL021222		1.02709e-05	-0.406119	0.317	0.485	0.12323	8.66942e-10	-0.34977	0.253	0.408	1.04016e-05	1.02709e-05	1.73388e-09
AAEL005901	40S ribosomal protein S3a [Source:UniProtKB/Swiss-Prot;Acc:Q1HRR3]	9.22963e-05	-0.348263	0.226	0.369	1	9.72161e-10	-0.272452	0.215	0.369	1.1664e-05	9.22963e-05	1.94432e-09
AAEL004217		3.1198e-09	-0.729478	0.604	0.75	3.74313e-05	9.99516e-10	-0.347534	0.547	0.7	1.19922e-05	3.1198e-09	1.99903e-09
AAEL024536	Ribosomal protein L19 [Source:UniProtKB/TrEMBL;Acc:Q1HR74]	0.000671534	-0.295353	0.253	0.386	1	1.05783e-09	-0.260415	0.238	0.4	1.26918e-05	0.000671534	2.11566e-09
AAEL007191	amino acid transporter	0.000422646	-1.31714	0.038	0.104	1	1.31976e-09	-1.08979	0.029	0.101	1.58345e-05	0.000422646	2.63952e-09
AAEL003566		3.28236e-07	-0.646968	0.502	0.661	0.00393818	1.65357e-09	-0.34237	0.464	0.635	1.98395e-05	3.28236e-07	3.30714e-09
AAEL001776		0.000103218	-0.745684	0.083	0.177	1	1.74515e-09	-0.462506	0.061	0.149	2.09384e-05	0.000103218	3.49031e-09
AAEL013128	elongase, putative	3.42667e-08	-0.647059	0.174	0.354	0.000411132	1.76133e-09	-0.339348	0.181	0.318	2.11325e-05	3.42667e-08	3.52266e-09
AAEL019512		5.50945e-07	-0.531194	0.189	0.357	0.00661024	1.83759e-09	-0.273421	0.176	0.311	2.20474e-05	5.50945e-07	3.67518e-09
AAEL014566	wingless	0.000140179	-0.320895	0.128	0.238	1	1.84728e-09	-0.448756	0.102	0.205	2.21636e-05	0.000140179	3.69455e-09
AAEL006439	testis/ seletal muscle dual specificty phosphatase	4.07833e-08	-0.541928	0.279	0.479	0.000489319	2.09312e-09	-0.316017	0.295	0.456	2.51132e-05	4.07833e-08	4.18624e-09
AAEL023701		0.0004922	-0.460747	0.385	0.531	1	2.54894e-09	-0.443707	0.348	0.506	3.05822e-05	0.0004922	5.09789e-09
AAEL005204		6.87173e-09	-0.966117	0.174	0.354	8.2447e-05	2.6786e-09	-0.491511	0.158	0.279	3.21379e-05	6.87173e-09	5.35721e-09
AAEL009658	alpha,alpha-trehalase	0.0142031	-0.652304	0.125	0.185	1	2.7832e-09	-0.625137	0.078	0.171	3.33928e-05	0.0142031	5.5664e-09
AAEL023521		0.00299684	-0.430992	0.125	0.207	1	2.88165e-09	-0.419948	0.106	0.214	3.4574e-05	0.00299684	5.7633e-09
AAEL024112		0.000423782	-0.346239	0.343	0.486	1	4.44496e-09	-0.267217	0.295	0.457	5.33307e-05	0.000423782	8.88993e-09

## Sheet: Cluster_1
Table S1. Identification of the marker genes for the brain cells of Aedes aegypti
Gene ID	description	female_p_val	female_avg_log2FC	female_pct.1	female_pct.2	female_p_val_adj	male_p_val	male_avg_log2FC	male_pct.1	male_pct.2	male_p_val_adj	max_pval	minimump_p_val
AAEL002769	homeobox protein prospero/prox-1	4.05881e-87	1.55183	0.971	0.846	4.86976e-83	2.00182e-65	1.0188	0.987	0.855	2.40179e-61	2.00182e-65	8.11761e-87
AAEL020488		2.61343e-85	1.62935	1	0.946	3.13559e-81	2.20734e-72	1.22284	0.992	0.918	2.64836e-68	2.20734e-72	5.22686e-85
AAEL026232		4.95899e-75	1.33582	0.916	0.482	5.94979e-71	3.80106e-54	1.03781	0.873	0.554	4.56051e-50	3.80106e-54	9.91798e-75
AAEL010523		4.62612e-64	1.15917	0.977	0.65	5.55042e-60	8.14649e-33	0.788032	0.858	0.603	9.77415e-29	8.14649e-33	9.25224e-64
AAEL010712	low-density lipoprotein receptor (ldl)	1.82335e-63	0.929626	0.994	0.901	2.18766e-59	7.49765e-43	0.696095	0.99	0.877	8.99568e-39	7.49765e-43	3.64671e-63
AAEL003861	bmp-induced factor	2.8798e-48	1.1083	0.787	0.393	3.45519e-44	2.48406e-34	0.8273	0.78	0.463	2.98037e-30	2.48406e-34	5.75961e-48
AAEL006615	zinc finger protein	1.21883e-46	1.17767	0.481	0.157	1.46235e-42	4.63522e-34	1.18742	0.457	0.205	5.56133e-30	4.63522e-34	2.43766e-46
AAEL005692		2.88683e-43	0.85657	1	0.974	3.46361e-39	3.06501e-43	0.774635	1	0.961	3.6774e-39	3.06501e-43	5.77365e-43
AAEL000729		5.65221e-28	-0.800253	0.971	0.986	6.78152e-24	1.10055e-41	-0.927796	0.951	0.972	1.32044e-37	5.65221e-28	2.2011e-41
AAEL019810		1.72951e-36	0.891289	0.923	0.638	2.07507e-32	6.53354e-30	0.875133	0.871	0.625	7.83894e-26	6.53354e-30	3.45903e-36
AAEL019983		3.77628e-34	0.770338	0.984	0.877	4.53078e-30	4.87212e-36	0.621299	0.987	0.874	5.84556e-32	3.77628e-34	9.74423e-36
AAEL019970		7.23027e-35	-1.66449	0.445	0.691	8.67488e-31	1.06973e-29	-1.32209	0.38	0.631	1.28346e-25	1.06973e-29	1.44605e-34
AAEL019481		8.08116e-28	-0.812771	0.503	0.733	9.69578e-24	1.85735e-15	-0.338099	0.522	0.68	2.22845e-11	1.85735e-15	1.61623e-27
AAEL014102		6.18301e-17	0.544547	0.823	0.552	7.41837e-13	4.59023e-26	0.698686	0.811	0.541	5.50735e-22	6.18301e-17	9.18045e-26
AAEL020028		1.25955e-25	0.819624	0.948	0.819	1.5112e-21	2.02531e-23	0.718065	0.93	0.806	2.42997e-19	2.02531e-23	2.51909e-25
AAEL002234		1.47779e-25	0.855503	0.403	0.167	1.77306e-21	1.28237e-19	0.760021	0.362	0.176	1.53858e-15	1.28237e-19	2.95559e-25
AAEL019863		9.05283e-25	-0.838461	0.906	0.901	1.08616e-20	1.05123e-08	-0.407771	0.894	0.876	0.000126127	1.05123e-08	1.81057e-24
AAEL027655		9.53854e-25	-1.36007	0.561	0.703	1.14443e-20	2.7486e-21	-1.2387	0.437	0.595	3.29777e-17	2.7486e-21	1.90771e-24
AAEL019467		2.00809e-24	0.793399	0.958	0.826	2.40931e-20	3.67025e-24	0.723624	0.915	0.764	4.40356e-20	3.67025e-24	4.01618e-24
AAEL019491		6.48422e-24	0.739054	0.435	0.195	7.77977e-20	5.21854e-15	0.641079	0.344	0.182	6.2612e-11	5.21854e-15	1.29684e-23
AAEL022616		8.34694e-24	0.6782	0.281	0.098	1.00147e-19	1.64988e-05	0.352085	0.189	0.117	0.197953	1.64988e-05	1.66939e-23
AAEL004918	brat protein	9.59217e-24	0.722858	0.506	0.245	1.15087e-19	1.80664e-16	0.521029	0.494	0.286	2.1676e-12	1.80664e-16	1.91843e-23
AAEL013384	CUE domain-containing protein [Source:UniProtKB/TrEMBL;Acc:A0A1S4FZ78]	3.54589e-23	0.956006	0.281	0.1	4.25436e-19	1.71769e-06	0.528527	0.16	0.089	0.0206089	1.71769e-06	7.09178e-23
AAEL019720		3.56078e-23	0.603694	0.645	0.345	4.27223e-19	6.11197e-18	0.551278	0.643	0.418	7.33314e-14	6.11197e-18	7.12157e-23
AAEL012062	Na+/K+ ATPase alpha subunit	1.5838e-13	-0.348022	1	0.991	1.90025e-09	5.5107e-22	-0.401868	0.99	0.993	6.61173e-18	1.5838e-13	1.10214e-21
AAEL024269		5.71032e-22	0.759713	0.406	0.185	6.85125e-18	3.2844e-09	0.522777	0.307	0.19	3.94062e-05	3.2844e-09	1.14206e-21
AAEL021100		3.21967e-21	-0.986409	0.79	0.832	3.86296e-17	7.70748e-11	-0.647904	0.729	0.766	9.24744e-07	7.70748e-11	6.43935e-21
AAEL024181		2.08718e-20	0.554637	0.965	0.803	2.5042e-16	1.43121e-14	0.395321	0.959	0.8	1.71716e-10	1.43121e-14	4.17436e-20
AAEL019604		8.62087e-20	0.529593	0.568	0.302	1.03433e-15	3.60945e-08	0.325897	0.416	0.279	0.000433062	3.60945e-08	1.72417e-19
AAEL026179		4.50878e-17	0.588794	0.561	0.319	5.40963e-13	5.47318e-19	0.695303	0.558	0.334	6.56673e-15	4.50878e-17	1.09464e-18
AAEL010626	GPCR Neuropeptide Y Family	1.3833e-18	0.561155	0.374	0.167	1.65968e-14	1.10391e-14	0.747473	0.32	0.169	1.32447e-10	1.10391e-14	2.7666e-18
AAEL019928		3.78858e-18	0.662897	0.648	0.39	4.54554e-14	1.70181e-10	0.471082	0.55	0.385	2.04183e-06	1.70181e-10	7.57716e-18
AAEL023845		6.04832e-18	0.8341	0.794	0.617	7.25678e-14	3.59793e-12	0.593682	0.77	0.619	4.3168e-08	3.59793e-12	1.20966e-17
AAEL004572		7.45932e-18	-0.629405	0.687	0.792	8.9497e-14	8.48602e-14	-0.580927	0.607	0.729	1.01815e-09	8.48602e-14	1.49186e-17
AAEL013723	polypyrimidine tract binding protein	7.45077e-12	0.760258	0.971	0.908	8.93944e-08	7.96624e-18	0.837143	0.959	0.867	9.5579e-14	7.45077e-12	1.59325e-17
AAEL019454		9.56689e-17	0.636757	0.752	0.511	1.14784e-12	3.77136e-17	0.544092	0.713	0.488	4.52487e-13	9.56689e-17	7.54271e-17
AAEL002724	munc13-4	1.21687e-15	0.545441	0.79	0.524	1.46e-11	3.99865e-17	0.571467	0.718	0.489	4.79758e-13	1.21687e-15	7.99729e-17
AAEL020586		1.21131e-11	0.517269	0.865	0.675	1.45333e-07	4.17401e-17	0.583025	0.855	0.674	5.00798e-13	1.21131e-11	8.34802e-17
AAEL009072	ribonucleoprotein	7.55698e-17	0.624274	0.939	0.806	9.06687e-13	4.75791e-09	0.418623	0.912	0.801	5.70853e-05	4.75791e-09	1.5114e-16
AAEL001901	MRAS2, putative	8.15239e-17	0.535285	0.268	0.108	9.78123e-13	9.55981e-10	0.431739	0.196	0.098	1.14699e-05	9.55981e-10	1.63048e-16
AAEL019538		1.07913e-16	0.628925	0.845	0.618	1.29474e-12	1.17131e-09	0.399702	0.767	0.61	1.40533e-05	1.17131e-09	2.15826e-16
AAEL017012		5.32054e-16	0.510639	0.69	0.448	6.38359e-12	2.2554e-13	0.432692	0.63	0.43	2.70603e-09	2.2554e-13	1.06411e-15
AAEL017005	GPCR Neuropeptide Y Family	5.12653e-13	1.1027	0.539	0.357	6.15081e-09	9.64124e-16	0.840271	0.532	0.342	1.15676e-11	5.12653e-13	1.92825e-15
AAEL005834	GPCR Dopamine Family	1.44758e-15	-1.11907	0.335	0.515	1.73681e-11	2.76191e-06	-0.657	0.398	0.478	0.0331374	2.76191e-06	2.89517e-15
AAEL020559	JAKSTAT pathway signalling transcription factor	1.49446e-15	0.522544	0.89	0.649	1.79305e-11	2.24675e-12	0.492347	0.793	0.627	2.69565e-08	2.24675e-12	2.98892e-15
AAEL000597	cadherin	1.59103e-15	0.484112	0.816	0.556	1.90892e-11	2.83077e-09	0.330658	0.7	0.536	3.39636e-05	2.83077e-09	3.18206e-15
AAEL022539		2.02964e-15	0.487115	0.629	0.389	2.43516e-11	1.61436e-10	0.395216	0.54	0.369	1.93691e-06	1.61436e-10	4.05928e-15
AAEL019805		2.05544e-15	0.529359	0.658	0.41	2.46612e-11	1.37044e-05	0.293896	0.475	0.359	0.164425	1.37044e-05	4.11088e-15
AAEL012640		2.59549e-15	0.660175	0.697	0.451	3.11407e-11	6.38464e-11	0.492946	0.625	0.443	7.66029e-07	6.38464e-11	5.19099e-15
AAEL024454		2.99849e-15	0.659304	0.871	0.68	3.59759e-11	8.76606e-13	0.446865	0.868	0.688	1.05175e-08	8.76606e-13	5.99698e-15
AAEL002456	b-cell lymphoma/leukemia	8.7149e-13	-1.26292	0.174	0.351	1.04561e-08	3.57519e-15	-1.26387	0.127	0.309	4.28952e-11	8.7149e-13	7.15039e-15
AAEL027331		3.9561e-15	0.387671	0.535	0.297	4.74653e-11	0.000124078	0.254238	0.377	0.28	1	0.000124078	7.91221e-15
AAEL011234	reticulon/nogo receptor	5.25206e-15	0.684938	0.79	0.566	6.30142e-11	8.87376e-14	0.672578	0.711	0.531	1.06467e-09	8.87376e-14	1.05041e-14
AAEL009212	lola	7.18172e-15	-0.56823	0.932	0.878	8.61663e-11	4.02489e-09	-0.391032	0.835	0.832	4.82907e-05	4.02489e-09	1.43634e-14
AAEL019709		1.23683e-14	0.555642	0.813	0.589	1.48394e-10	8.31058e-08	0.316551	0.752	0.595	0.000997103	8.31058e-08	2.47365e-14
AAEL009729		1.65526e-14	0.575091	0.3	0.14	1.98598e-10	0.000480088	0.330575	0.256	0.185	1	0.000480088	3.31051e-14
AAEL009630	high-affinity cgmp-specific 3,5-cyclic phosphodiesterase	1.9678e-14	0.524354	0.852	0.594	2.36097e-10	6.24531e-08	0.31707	0.744	0.587	0.000749313	6.24531e-08	3.9356e-14
AAEL020351		3.86127e-14	0.505304	0.687	0.434	4.63275e-10	6.70175e-13	0.571705	0.654	0.474	8.04076e-09	6.70175e-13	7.72254e-14
AAEL003003	glutamate-gated chloride channel	8.2979e-14	0.41148	0.997	0.891	9.95582e-10	2.16711e-12	0.253095	0.982	0.897	2.6001e-08	2.16711e-12	1.65958e-13
AAEL003794	homeobox protein nk-2	4.29321e-06	-0.769333	0.206	0.315	0.0515099	1.04961e-13	-1.16026	0.098	0.263	1.25932e-09	4.29321e-06	2.09921e-13
AAEL019838		2.08858e-13	0.362407	0.939	0.751	2.50587e-09	4.31526e-12	0.311559	0.902	0.729	5.17745e-08	4.31526e-12	4.17715e-13
AAEL001232	tubulointerstitial nephritis antigen	2.80167e-13	0.527158	0.235	0.101	3.36144e-09	0.00170441	0.257603	0.137	0.09	1	0.00170441	5.60334e-13
AAEL019433	TK receptor [Source:UniProtKB/TrEMBL;Acc:A0A411JKC6]	3.06911e-13	0.670203	0.506	0.301	3.68232e-09	1.77685e-09	0.632448	0.434	0.295	2.13187e-05	1.77685e-09	6.13823e-13
AAEL004533	GPCR Metabotropic glutamate Family	4.25433e-13	0.328865	0.926	0.739	5.10434e-09	1.13757e-11	0.39674	0.91	0.727	1.36485e-07	1.13757e-11	8.50866e-13
AAEL010545		4.31078e-13	0.759632	0.161	0.058	5.17207e-09	0.000596188	0.348468	0.101	0.058	1	0.000596188	8.62156e-13
AAEL019653		5.11845e-13	0.535239	0.642	0.42	6.14111e-09	1.2356e-11	0.527044	0.571	0.386	1.48247e-07	1.2356e-11	1.02369e-12
AAEL019849		7.38632e-13	-1.00972	0.874	0.818	8.86211e-09	5.07581e-06	-0.541935	0.775	0.767	0.0608996	5.07581e-06	1.47726e-12
AAEL006822	otopetrin	1.06738e-12	0.428764	0.729	0.477	1.28064e-08	1.01384e-06	0.277956	0.641	0.482	0.0121641	1.01384e-06	2.13476e-12
AAEL003301	MRAS2, putative	3.92943e-11	0.511551	0.584	0.384	4.71453e-07	1.33224e-12	0.712861	0.506	0.338	1.59843e-08	3.92943e-11	2.66449e-12
AAEL019407		1.29004e-07	0.378683	0.719	0.563	0.00154779	1.52665e-12	0.491216	0.729	0.549	1.83168e-08	1.29004e-07	3.05331e-12
AAEL019505		2.23617e-12	0.449878	0.619	0.388	2.68295e-08	1.66377e-10	0.40626	0.568	0.395	1.99619e-06	1.66377e-10	4.47234e-12
AAEL004399	GPCR Glycoprotein Hormone Family	4.2913e-12	0.801766	0.316	0.166	5.1487e-08	2.8361e-05	0.455437	0.24	0.16	0.340275	2.8361e-05	8.5826e-12
AAEL006160	runx1 (aml1)	2.7045e-07	0.631023	0.187	0.098	0.00324485	9.25236e-12	0.795186	0.212	0.103	1.1101e-07	2.7045e-07	1.85047e-11
AAEL010064		2.96431e-07	0.517265	0.435	0.289	0.00355658	9.98914e-12	0.665578	0.45	0.29	1.1985e-07	2.96431e-07	1.99783e-11
AAEL024713		1.10659e-11	0.411826	0.503	0.301	1.32769e-07	2.19343e-05	0.371848	0.424	0.321	0.263168	2.19343e-05	2.21318e-11
AAEL019766		1.1352e-11	0.484385	0.794	0.586	1.36202e-07	2.53883e-10	0.5348	0.718	0.567	3.04609e-06	2.53883e-10	2.27041e-11
AAEL024145		7.06299e-10	0.53557	0.423	0.255	8.47417e-06	1.31692e-11	0.617582	0.377	0.228	1.58005e-07	7.06299e-10	2.63385e-11
AAEL019755		1.713e-09	0.3399	0.945	0.783	2.05525e-05	1.67966e-11	0.40298	0.922	0.785	2.01526e-07	1.713e-09	3.35933e-11
AAEL019579		2.56767e-10	0.525384	0.926	0.769	3.08069e-06	1.87182e-11	0.488076	0.863	0.733	2.2458e-07	2.56767e-10	3.74363e-11
AAEL014203	nervy	2.27253e-11	0.672408	0.4	0.231	2.72659e-07	2.39034e-09	0.769447	0.375	0.25	2.86794e-05	2.39034e-09	4.54507e-11
AAEL019706		2.49145e-11	0.473727	0.903	0.754	2.98924e-07	2.39884e-08	0.393999	0.879	0.749	0.000287813	2.39884e-08	4.98289e-11
AAEL024641		2.89249e-11	0.468497	0.381	0.215	3.4704e-07	2.38827e-07	0.531282	0.336	0.225	0.00286545	2.38827e-07	5.78497e-11
AAEL028188		3.41023e-11	0.576167	0.271	0.138	4.0916e-07	0.00076493	0.368975	0.176	0.12	1	0.00076493	6.82046e-11
AAEL018341		4.02353e-11	0.756887	0.423	0.256	4.82743e-07	0.000238962	0.333416	0.287	0.21	1	0.000238962	8.04706e-11
AAEL019587		4.12192e-11	0.410444	0.274	0.133	4.94548e-07	0.00403969	0.271831	0.163	0.115	1	0.00403969	8.24384e-11
AAEL021539		1.53571e-10	0.381446	0.352	0.193	1.84254e-06	4.18807e-11	0.478575	0.297	0.168	5.02485e-07	1.53571e-10	8.37615e-11
AAEL012249		4.3053e-11	0.418989	0.3	0.156	5.1655e-07	4.71471e-10	0.475268	0.258	0.144	5.65671e-06	4.71471e-10	8.6106e-11
AAEL006809	voltage-gated ion channel	4.65634e-11	0.337364	0.687	0.457	5.58668e-07	7.06576e-07	0.295748	0.579	0.433	0.0084775	7.06576e-07	9.31269e-11
AAEL002075		4.99833e-11	0.480219	0.616	0.41	5.99699e-07	2.9896e-05	0.392278	0.473	0.364	0.358692	2.9896e-05	9.99665e-11
AAEL002501	protein disulfide isomerase	5.2492e-11	0.481482	0.271	0.138	6.29799e-07	1.92262e-09	0.478982	0.214	0.115	2.30676e-05	1.92262e-09	1.04984e-10
AAEL010567		5.30695e-11	0.308038	0.906	0.763	6.36727e-07	7.57469e-09	0.319973	0.891	0.742	9.08811e-05	7.57469e-09	1.06139e-10
AAEL007548	leukocyte receptor cluster (lrc) member	5.3709e-11	0.341742	0.855	0.589	6.44401e-07	4.04385e-07	0.268649	0.755	0.602	0.00485181	4.04385e-07	1.07418e-10
AAEL001207		5.45635e-11	0.782776	0.565	0.367	6.54653e-07	1.83086e-07	0.672246	0.514	0.392	0.00219666	1.83086e-07	1.09127e-10
AAEL019743		1.81993e-10	0.503479	0.803	0.637	2.18356e-06	6.30913e-11	0.475592	0.755	0.59	7.56969e-07	1.81993e-10	1.26183e-10
AAEL002740	homeobox protein otx	6.74954e-11	0.548022	0.168	0.067	8.09809e-07	2.06888e-07	0.462974	0.134	0.065	0.00248224	2.06888e-07	1.34991e-10
AAEL018149		7.5708e-11	0.410757	0.9	0.725	9.08344e-07	6.4933e-08	0.332146	0.817	0.68	0.000779066	6.4933e-08	1.51416e-10
AAEL022241		8.35033e-11	0.354757	0.529	0.323	1.00187e-06	1.88565e-07	0.318706	0.468	0.326	0.0022624	1.88565e-07	1.67007e-10
AAEL019572		1.11171e-10	0.356102	0.855	0.647	1.33383e-06	4.0793e-06	0.27576	0.775	0.636	0.0489435	4.0793e-06	2.22342e-10
AAEL006120		1.42135e-10	0.382648	0.819	0.598	1.70534e-06	3.04914e-07	0.265856	0.749	0.587	0.00365836	3.04914e-07	2.8427e-10
AAEL022551		1.93429e-10	0.687507	0.687	0.494	2.32076e-06	1.94162e-06	0.392268	0.618	0.478	0.0232955	1.94162e-06	3.86858e-10

## Sheet: Cluster_2
Table S1. Identification of the marker genes for the brain cells of Aedes aegypti
Gene ID	description	female_p_val	female_avg_log2FC	female_pct.1	female_pct.2	female_p_val_adj	male_p_val	male_avg_log2FC	male_pct.1	male_pct.2	male_p_val_adj	max_pval	minimump_p_val
AAEL006876	igf2 mRNA binding protein, putative	9.97704e-76	1.01797	0.783	0.246	1.19705e-71	2.26201e-70	0.865663	0.682	0.221	2.71396e-66	2.26201e-70	1.99541e-75
AAEL024269		3.42235e-73	0.956744	0.621	0.169	4.10614e-69	1.41973e-69	0.706897	0.591	0.168	1.70339e-65	1.41973e-69	6.84471e-73
AAEL020488		2.1674e-71	1.2052	1	0.946	2.60044e-67	4.16096e-52	0.821777	0.997	0.918	4.99232e-48	4.16096e-52	4.3348e-71
AAEL001799		4.03246e-58	0.516378	0.455	0.111	4.83815e-54	1.34161e-36	0.317419	0.333	0.099	1.60966e-32	1.34161e-36	8.06493e-58
AAEL005692		1.02709e-57	0.966387	1	0.974	1.2323e-53	3.17087e-44	0.833067	1	0.961	3.80441e-40	3.17087e-44	2.05418e-57
AAEL010570	acetylcholine receptor, beta-type subunit invertebrate	1.44918e-57	0.526972	0.452	0.109	1.73873e-53	1.03057e-37	0.345893	0.354	0.108	1.23648e-33	1.03057e-37	2.89836e-57
AAEL010523		9.24588e-57	1.17502	0.99	0.649	1.10932e-52	4.19066e-39	0.87881	0.95	0.597	5.02796e-35	4.19066e-39	1.84918e-56
AAEL010712	low-density lipoprotein receptor (ldl)	1.69251e-55	0.784838	1	0.9	2.03067e-51	1.66106e-37	0.531514	1	0.877	1.99294e-33	1.66106e-37	3.38502e-55
AAEL002501	protein disulfide isomerase	3.32861e-53	0.565611	0.468	0.124	3.99367e-49	2.16817e-42	0.310984	0.365	0.103	2.60137e-38	2.16817e-42	6.65723e-53
AAEL011986		1.45386e-50	0.657475	0.669	0.226	1.74434e-46	2.21277e-36	0.401111	0.588	0.228	2.65488e-32	2.21277e-36	2.90773e-50
AAEL019491		1.22264e-47	0.73926	0.567	0.185	1.46693e-43	4.21344e-38	0.502298	0.483	0.172	5.05529e-34	4.21344e-38	2.44528e-47
AAEL025680		8.73853e-37	0.358899	0.551	0.19	1.04845e-32	3.12035e-47	0.431803	0.441	0.132	3.7438e-43	8.73853e-37	6.24071e-47
AAEL025091		1.85409e-38	0.430679	0.494	0.16	2.22454e-34	2.45088e-46	0.395077	0.465	0.143	2.94057e-42	1.85409e-38	4.90177e-46
AAEL019527		3.04034e-46	0.496285	0.548	0.17	3.6478e-42	1.64989e-30	0.292763	0.37	0.128	1.97954e-26	1.64989e-30	6.08068e-46
AAEL028011		3.20575e-35	1.19158	0.634	0.284	3.84626e-31	7.46732e-45	1.1117	0.596	0.251	8.95929e-41	3.20575e-35	1.49346e-44
AAEL010907		6.57559e-30	0.537817	0.449	0.162	7.8894e-26	2.11493e-44	0.40118	0.472	0.151	2.5375e-40	6.57559e-30	4.22987e-44
AAEL026276		9.33399e-44	1.36069	0.42	0.123	1.11989e-39	1.71581e-39	0.983421	0.336	0.1	2.05863e-35	1.71581e-39	1.8668e-43
AAEL001005	calreticulin	4.68663e-40	0.392795	0.497	0.156	5.62302e-36	2.92064e-43	0.407726	0.423	0.13	3.50418e-39	4.68663e-40	5.84127e-43
AAEL008090	glutamate receptor, ionotropic, n-methyl d-aspartate epsilon (nmda epsilon)	8.3596e-26	0.258376	0.522	0.206	1.00298e-21	9.62287e-43	0.368359	0.528	0.179	1.15455e-38	8.3596e-26	1.92457e-42
AAEL006169	Lysosomal aspartic protease Precursor (EC 3.4.23.-)	5.09456e-42	0.533203	0.436	0.129	6.11246e-38	1.3816e-31	0.299057	0.302	0.093	1.65764e-27	1.3816e-31	1.01891e-41
AAEL019720		7.4621e-42	0.512081	0.828	0.331	8.95303e-38	1.24827e-28	0.383681	0.837	0.403	1.49767e-24	1.24827e-28	1.49242e-41
AAEL019454		9.27096e-42	1.04434	0.863	0.502	1.11233e-37	2.92701e-23	0.442678	0.814	0.481	3.51182e-19	2.92701e-23	1.85419e-41
AAEL010041	SH2 domain-containing protein [Source:UniProtKB/TrEMBL;Acc:A0A1S4FPI0]	1.51962e-23	0.73836	0.538	0.238	1.82323e-19	1.85958e-41	0.614999	0.546	0.201	2.23112e-37	1.51962e-23	3.71915e-41
AAEL017335	GPCR Growth Hormone Releasing Hormone Family	3.32292e-31	0.623565	0.497	0.185	3.98685e-27	3.6479e-41	0.552957	0.472	0.16	4.37675e-37	3.32292e-31	7.2958e-41
AAEL018029		1.10767e-30	0.401382	0.417	0.142	1.32898e-26	7.6379e-41	0.356832	0.373	0.11	9.16395e-37	1.10767e-30	1.52758e-40
AAEL001148	homeobox protein	4.34497e-25	0.494374	0.382	0.142	5.2131e-21	9.08637e-40	0.53286	0.423	0.138	1.09018e-35	4.34497e-25	1.81727e-39
AAEL022616		2.20595e-31	0.347364	0.325	0.095	2.6467e-27	2.2405e-38	0.312913	0.354	0.105	2.68815e-34	2.20595e-31	4.481e-38
AAEL007200	amino acid transporter	3.59571e-38	0.406192	0.529	0.177	4.31414e-34	4.96005e-33	0.338244	0.428	0.152	5.95107e-29	4.96005e-33	7.19142e-38
AAEL012249		1.52549e-30	0.256639	0.433	0.146	1.83029e-26	5.25739e-38	0.268978	0.415	0.132	6.30781e-34	1.52549e-30	1.05148e-37
AAEL001228	myelin transcription factor 1, myt1	7.16254e-38	0.924703	0.271	0.065	8.59362e-34	1.69555e-35	0.644531	0.294	0.086	2.03432e-31	1.69555e-35	1.43251e-37
AAEL002261	GTP cyclohydrolase i	3.98255e-34	0.618002	0.255	0.062	4.77827e-30	4.36662e-37	0.406105	0.215	0.048	5.23907e-33	3.98255e-34	8.73323e-37
AAEL025386		9.40315e-37	0.461861	0.65	0.246	1.12819e-32	1.09751e-28	0.277667	0.598	0.25	1.31679e-24	1.09751e-28	1.88063e-36
AAEL019601		6.79189e-29	0.290696	0.519	0.195	8.14891e-25	9.92633e-37	0.420996	0.499	0.181	1.19096e-32	6.79189e-29	1.98527e-36
AAEL022931		1.11323e-36	0.376325	0.462	0.148	1.33565e-32	6.55581e-32	0.281165	0.346	0.114	7.86566e-28	6.55581e-32	2.22646e-36
AAEL008909		1.46962e-31	0.41451	0.589	0.229	1.76326e-27	1.20099e-36	0.391683	0.562	0.212	1.44094e-32	1.46962e-31	2.40197e-36
AAEL002527		1.23068e-36	0.348597	0.452	0.142	1.47656e-32	1.1669e-28	0.250732	0.357	0.125	1.40005e-24	1.1669e-28	2.46135e-36
AAEL025443		3.50185e-36	0.435285	0.255	0.058	4.20152e-32	1.9421e-28	0.26521	0.199	0.051	2.33013e-24	1.9421e-28	7.0037e-36
AAEL014523	neuroendocrine convertase	6.87755e-36	0.445862	0.739	0.291	8.25168e-32	3.87623e-29	0.274198	0.643	0.272	4.65071e-25	3.87623e-29	1.37551e-35
AAEL019928		3.50793e-22	0.472294	0.752	0.382	4.20882e-18	1.17396e-35	0.515417	0.793	0.367	1.40852e-31	3.50793e-22	2.34792e-35
AAEL026835		3.22312e-34	0.438328	0.172	0.03	3.8671e-30	1.296e-35	0.308806	0.181	0.037	1.55495e-31	3.22312e-34	2.59201e-35
AAEL012352		1.88019e-25	0.371023	0.535	0.218	2.25585e-21	1.65273e-35	0.391402	0.488	0.178	1.98294e-31	1.88019e-25	3.30546e-35
AAEL019805		3.32605e-30	0.742165	0.796	0.399	3.99059e-26	1.37669e-34	0.396827	0.753	0.338	1.65176e-30	3.32605e-30	2.75339e-34
AAEL019604		1.88264e-34	0.419231	0.723	0.291	2.25879e-30	1.9067e-32	0.280808	0.643	0.261	2.28766e-28	1.9067e-32	3.76528e-34
AAEL001394		2.13296e-34	0.357225	0.646	0.244	2.55912e-30	1.0935e-27	0.30483	0.564	0.241	1.31199e-23	1.0935e-27	4.26592e-34
AAEL011365		4.09174e-26	0.56395	0.424	0.159	4.90926e-22	3.57574e-34	0.413263	0.415	0.143	4.29017e-30	4.09174e-26	7.15147e-34
AAEL019433	TK receptor [Source:UniProtKB/TrEMBL;Acc:A0A411JKC6]	5.27476e-28	0.689452	0.634	0.292	6.32865e-24	7.96828e-34	0.520334	0.646	0.279	9.56034e-30	5.27476e-28	1.59366e-33
AAEL004918	brat protein	9.55308e-34	0.34612	0.627	0.236	1.14618e-29	5.26447e-31	0.32488	0.646	0.274	6.31631e-27	5.26447e-31	1.91062e-33
AAEL019653		3.3843e-33	0.845231	0.799	0.409	4.06048e-29	3.17449e-32	0.525558	0.772	0.371	3.80875e-28	3.17449e-32	6.7686e-33
AAEL009729		7.76315e-24	0.405489	0.366	0.135	9.31423e-20	6.86937e-33	0.412948	0.459	0.17	8.24187e-29	7.76315e-24	1.37387e-32
AAEL019744		1.02401e-32	0.42955	0.659	0.267	1.2286e-28	4.02781e-30	0.425527	0.551	0.233	4.83256e-26	4.02781e-30	2.04801e-32
AAEL019811		3.61343e-31	0.658227	0.513	0.202	4.33539e-27	1.55921e-31	0.263112	0.475	0.181	1.87074e-27	3.61343e-31	3.11841e-31
AAEL003378	FMRFamide receptor [Source:UniProtKB/TrEMBL;Acc:A0A1S4F4M7]	5.26495e-28	0.588886	0.662	0.306	6.31688e-24	6.97009e-31	0.576313	0.614	0.271	8.36272e-27	5.26495e-28	1.39402e-30
AAEL014102		7.1735e-31	0.715716	0.901	0.546	8.60676e-27	4.04034e-21	0.434528	0.874	0.536	4.8476e-17	4.04034e-21	1.4347e-30
AAEL027399		3.62398e-22	0.396615	0.309	0.11	4.34805e-18	2.67555e-30	0.318414	0.378	0.133	3.21013e-26	3.62398e-22	5.3511e-30
AAEL003301	MRAS2, putative	1.05539e-22	0.419451	0.745	0.372	1.26626e-18	3.3717e-30	0.531762	0.693	0.324	4.04537e-26	1.05539e-22	6.74341e-30
AAEL022241		9.57173e-22	0.2559	0.669	0.313	1.14842e-17	6.26107e-30	0.312671	0.696	0.309	7.51203e-26	9.57173e-22	1.25221e-29
AAEL001268		7.81897e-29	0.567488	0.242	0.064	9.3812e-25	6.80499e-30	0.408927	0.202	0.051	8.16462e-26	7.81897e-29	1.361e-29
AAEL002075		5.11303e-25	0.493996	0.803	0.397	6.13462e-21	8.32614e-30	0.489089	0.719	0.345	9.9897e-26	5.11303e-25	1.66523e-29
AAEL024641		1.30935e-29	0.482946	0.525	0.205	1.57096e-25	1.05735e-29	0.382324	0.52	0.211	1.26861e-25	1.30935e-29	2.11471e-29
AAEL000803		1.1005e-29	0.671135	0.761	0.376	1.32038e-25	6.22005e-19	0.287325	0.732	0.384	7.46282e-15	6.22005e-19	2.201e-29
AAEL006844	GPCR Octopamine/Tyramine Family	2.02552e-20	0.335726	0.662	0.316	2.43022e-16	2.37766e-29	0.387186	0.606	0.262	2.85271e-25	2.02552e-20	4.75531e-29
AAEL024145		1.37465e-28	0.663742	0.58	0.244	1.64931e-24	2.45467e-29	0.321335	0.53	0.217	2.94511e-25	1.37465e-28	4.90934e-29
AAEL019481		7.49253e-29	0.762548	0.917	0.703	8.98954e-25	5.00412e-29	0.530911	0.932	0.648	6.00395e-25	7.49253e-29	1.00082e-28
AAEL012384	amalgam protein, putative	4.81718e-23	0.391249	0.732	0.374	5.77966e-19	1.72848e-28	0.491841	0.793	0.409	2.07383e-24	4.81718e-23	3.45695e-28
AAEL019496		5.76509e-28	0.447619	0.876	0.419	6.91695e-24	1.29437e-17	0.326499	0.822	0.45	1.55299e-13	1.29437e-17	1.15302e-27
AAEL021419		1.85318e-23	0.596017	0.755	0.399	2.22345e-19	1.11181e-27	0.446594	0.74	0.368	1.33395e-23	1.85318e-23	2.22362e-27
AAEL022551		1.23931e-21	0.510446	0.831	0.483	1.48693e-17	1.13569e-27	0.587367	0.837	0.462	1.3626e-23	1.23931e-21	2.27138e-27
AAEL020028		2.29399e-27	0.70474	0.984	0.817	2.75233e-23	6.37496e-23	0.562363	0.99	0.801	7.64868e-19	6.37496e-23	4.58798e-27
AAEL002724	munc13-4	2.72269e-27	0.650004	0.898	0.516	3.26668e-23	4.14591e-27	0.465307	0.866	0.478	4.97427e-23	4.14591e-27	5.44538e-27
AAEL027655		6.32402e-27	-1.47339	0.615	0.699	7.58756e-23	5.7705e-08	-0.953803	0.617	0.581	0.000692344	5.7705e-08	1.2648e-26
AAEL013758		1.10019e-19	0.34199	0.624	0.305	1.32001e-15	1.4826e-26	0.306924	0.656	0.299	1.77882e-22	1.10019e-19	2.9652e-26
AAEL006822	otopetrin	2.2015e-26	0.481034	0.898	0.465	2.64135e-22	4.58194e-18	0.278271	0.858	0.465	5.49741e-14	4.58194e-18	4.40299e-26
AAEL018341		6.91709e-16	0.340439	0.51	0.25	8.29913e-12	7.75705e-26	0.365029	0.465	0.196	9.30691e-22	6.91709e-16	1.55141e-25
AAEL011234	reticulon/nogo receptor	9.87314e-26	0.921736	0.879	0.56	1.18458e-21	2.9446e-22	0.588659	0.819	0.523	3.53294e-18	2.9446e-22	1.97463e-25
AAEL008070		1.02973e-25	0.502467	0.334	0.111	1.23547e-21	2.58627e-21	0.311158	0.257	0.09	3.103e-17	2.58627e-21	2.05947e-25
AAEL019810		1.06438e-25	0.700419	0.93	0.637	1.27704e-21	1.50866e-23	0.429953	0.94	0.62	1.81009e-19	1.50866e-23	2.12875e-25
AAEL010789		1.73408e-21	0.257705	0.392	0.152	2.08055e-17	1.75957e-25	0.254772	0.333	0.12	2.11113e-21	1.73408e-21	3.51913e-25
AAEL010064		2.51042e-20	0.48754	0.583	0.278	3.01201e-16	3.70702e-25	0.329066	0.612	0.278	4.44768e-21	2.51042e-20	7.41404e-25
AAEL012356	GPCR Somatostatin Family	1.37707e-17	0.503614	0.204	0.067	1.6522e-13	8.10651e-25	0.385708	0.218	0.065	9.7262e-21	1.37707e-17	1.6213e-24
AAEL025552		9.32038e-25	0.591987	0.876	0.5	1.11826e-20	1.11193e-20	0.412084	0.864	0.54	1.3341e-16	1.11193e-20	1.86408e-24
AAEL010105	MRAS2, putative	1.198e-24	0.538231	0.162	0.037	1.43736e-20	9.88893e-21	0.287427	0.131	0.033	1.18647e-16	9.88893e-21	2.396e-24
AAEL024713		8.33438e-20	0.511615	0.596	0.294	9.99959e-16	1.23236e-24	0.271571	0.656	0.303	1.47859e-20	8.33438e-20	2.46473e-24
AAEL024560		2.95578e-24	0.474801	0.532	0.229	3.54634e-20	9.35856e-23	0.32959	0.475	0.213	1.12284e-18	9.35856e-23	5.91156e-24
AAEL017005	GPCR Neuropeptide Y Family	6.70373e-24	0.779053	0.682	0.347	8.04314e-20	3.40527e-24	0.458899	0.661	0.332	4.08564e-20	6.70373e-24	6.81054e-24
AAEL005803	Gastrin-releasing peptide receptor [Source:UniProtKB/TrEMBL;Acc:A0A411JKA4]	3.70889e-24	0.367646	0.411	0.156	4.44993e-20	3.72373e-22	0.32657	0.32	0.122	4.46774e-18	3.72373e-22	7.41779e-24
AAEL022190		9.88844e-07	0.293832	0.446	0.27	0.0118641	7.71598e-24	0.806098	0.459	0.204	9.25764e-20	9.88844e-07	1.5432e-23
AAEL025638		1.45243e-23	0.675207	0.764	0.417	1.74263e-19	2.31957e-14	0.427178	0.795	0.511	2.78302e-10	2.31957e-14	2.90487e-23
AAEL022465		1.0615e-22	0.666228	0.876	0.52	1.27358e-18	1.41852e-17	0.303531	0.814	0.486	1.70194e-13	1.41852e-17	2.123e-22
AAEL009763		1.57118e-14	0.361374	0.943	0.689	1.88511e-10	3.68967e-22	0.434744	0.953	0.651	4.42687e-18	1.57118e-14	7.37935e-22
AAEL013882	tkr	1.6117e-11	0.469284	0.385	0.208	1.93372e-07	4.77809e-22	0.63389	0.436	0.206	5.73275e-18	1.6117e-11	9.55617e-22
AAEL004992	lachesin, putative	6.84969e-12	0.633072	0.306	0.148	8.21825e-08	5.8015e-22	0.635956	0.315	0.128	6.96064e-18	6.84969e-12	1.1603e-21
AAEL002234		4.95507e-18	0.458534	0.389	0.168	5.9451e-14	7.33723e-22	0.293674	0.407	0.173	8.80321e-18	4.95507e-18	1.46745e-21
AAEL019709		7.53744e-20	0.581903	0.882	0.584	9.04342e-16	7.51596e-22	0.444255	0.927	0.582	9.01765e-18	7.53744e-20	1.50319e-21
AAEL022003		1.14554e-14	0.31116	0.755	0.431	1.37442e-10	1.03155e-21	0.371653	0.756	0.404	1.23766e-17	1.14554e-14	2.06311e-21
AAEL004777	Glycoprotein Hormone Family	1.4432e-21	0.430862	0.621	0.295	1.73155e-17	6.27574e-21	0.291202	0.556	0.261	7.52963e-17	6.27574e-21	2.88641e-21
AAEL000528	GPCR Orphan/Putative Class A Family	1.4324e-10	0.399831	0.414	0.224	1.71859e-06	1.92116e-21	0.282982	0.465	0.211	2.30501e-17	1.4324e-10	3.84232e-21
AAEL017445		4.43303e-21	0.294787	0.516	0.219	5.31875e-17	3.42398e-19	0.425508	0.373	0.163	4.1081e-15	3.42398e-19	8.86606e-21
AAEL019407		5.11505e-17	0.539681	0.873	0.552	6.13703e-13	8.46372e-21	0.439651	0.861	0.539	1.01548e-16	5.11505e-17	1.69274e-20
AAEL025418		7.33675e-18	0.382334	0.618	0.318	8.80264e-14	1.10556e-20	0.34214	0.617	0.31	1.32645e-16	7.33675e-18	2.21112e-20
AAEL010545		1.86461e-15	0.373777	0.175	0.057	2.23716e-11	1.31375e-20	0.260474	0.176	0.052	1.57624e-16	1.86461e-15	2.6275e-20

## Sheet: Cluster_3
Table S1. Identification of the marker genes for the brain cells of Aedes aegypti
Gene ID	description	female_p_val	female_avg_log2FC	female_pct.1	female_pct.2	female_p_val_adj	male_p_val	male_avg_log2FC	male_pct.1	male_pct.2	male_p_val_adj	max_pval	minimump_p_val
AAEL008827	cell adhesion molecule	1.65541e-171	2.87262	0.894	0.305	1.98616e-167	4.12536e-120	2.92068	0.784	0.242	4.94961e-116	4.12536e-120	3.31082e-171
AAEL014303	neuroligin,	3.0004e-169	2.7214	0.984	0.46	3.59988e-165	6.74732e-154	2.96893	0.992	0.413	8.09544e-150	6.74732e-154	6.00079e-169
AAEL019457		6.43487e-120	1.96856	0.907	0.364	7.72056e-116	2.35616e-78	1.71462	0.859	0.374	2.82692e-74	2.35616e-78	1.28697e-119
AAEL019989		2.80409e-117	1.99288	0.901	0.408	3.36435e-113	1.28235e-51	1.54732	0.78	0.428	1.53857e-47	1.28235e-51	5.60818e-117
AAEL005507	inhibitory pou	1.17472e-114	1.94714	0.715	0.198	1.40943e-110	7.74814e-71	1.84511	0.614	0.188	9.29622e-67	7.74814e-71	2.34944e-114
AAEL006077	allatostatin receptor	2.01456e-106	2.0428	0.875	0.443	2.41707e-102	8.65387e-35	1.52579	0.685	0.439	1.03829e-30	8.65387e-35	4.02912e-106
AAEL005363	galactosyltransferase	6.96668e-82	2.15863	0.494	0.128	8.35862e-78	4.93571e-15	1.33497	0.237	0.094	5.92186e-11	4.93571e-15	1.39334e-81
AAEL024199		3.96608e-80	1.91791	0.407	0.082	4.7585e-76	8.44595e-39	1.6529	0.27	0.06	1.01335e-34	8.44595e-39	7.93216e-80
AAEL020302		1.84797e-74	1.68324	0.792	0.412	2.2172e-70	2.91895e-51	1.75919	0.714	0.382	3.50215e-47	2.91895e-51	3.69595e-74
AAEL020264		6.10946e-62	1.54384	0.542	0.183	7.33013e-58	5.57728e-40	1.70269	0.444	0.152	6.69162e-36	5.57728e-40	1.22189e-61
AAEL004478		1.55247e-59	1.17467	0.92	0.688	1.86266e-55	7.79574e-32	0.945115	0.859	0.667	9.35333e-28	7.79574e-32	3.10494e-59
AAEL018313		2.30128e-58	1.94333	0.548	0.213	2.76108e-54	1.56842e-31	1.73147	0.44	0.182	1.88179e-27	1.56842e-31	4.60256e-58
AAEL019660		2.95421e-58	0.90865	0.99	0.86	3.54446e-54	2.80072e-20	0.641154	0.892	0.836	3.3603e-16	2.80072e-20	5.90842e-58
AAEL005478	flavohemoprotein B5/b5r	1.2756e-56	1.5839	0.663	0.326	1.53046e-52	2.34809e-24	1.43627	0.485	0.259	2.81723e-20	2.34809e-24	2.5512e-56
AAEL021100		1.30555e-56	0.938876	0.984	0.818	1.5664e-52	3.23441e-53	1.15033	0.934	0.755	3.88064e-49	3.23441e-53	2.61109e-56
AAEL018154		1.6039e-46	1.10545	0.558	0.216	1.92436e-42	3.26702e-56	1.54324	0.573	0.186	3.91977e-52	1.6039e-46	6.53404e-56
AAEL004217		1.88148e-55	1.31232	0.917	0.73	2.2574e-51	2.96678e-42	1.39087	0.867	0.672	3.55954e-38	2.96678e-42	3.76296e-55
AAEL021542		4.59768e-53	1.11327	0.878	0.658	5.5163e-49	5.59128e-46	1.23665	0.859	0.636	6.70841e-42	5.59128e-46	9.19537e-53
AAEL019849		2.39869e-51	0.87143	0.981	0.81	2.87795e-47	3.64096e-33	0.848578	0.913	0.761	4.36842e-29	3.64096e-33	4.79738e-51
AAEL000405	odd Oz protein	1.2627e-50	0.992082	0.958	0.836	1.51499e-46	1.42689e-29	0.876654	0.917	0.812	1.71199e-25	1.42689e-29	2.5254e-50
AAEL019804		7.51667e-49	1.47075	0.481	0.167	9.0185e-45	1.05235e-41	1.65481	0.419	0.13	1.26261e-37	1.05235e-41	1.50333e-48
AAEL006825		5.63821e-46	0.924421	0.971	0.834	6.76472e-42	4.49145e-20	0.598194	0.921	0.802	5.38884e-16	4.49145e-20	1.12764e-45
AAEL019848		6.18831e-45	0.997439	0.907	0.731	7.42474e-41	6.65443e-11	0.522142	0.772	0.724	7.98399e-07	6.65443e-11	1.23766e-44
AAEL014302		8.49875e-45	1.14849	0.221	0.04	1.01968e-40	7.58938e-10	0.512723	0.104	0.03	9.10574e-06	7.58938e-10	1.69975e-44
AAEL020299		6.56279e-44	1.61077	0.574	0.262	7.87403e-40	1.58816e-26	1.52994	0.485	0.239	1.90547e-22	1.58816e-26	1.31256e-43
AAEL019838		6.2314e-41	0.97734	0.913	0.753	7.47643e-37	2.9938e-20	0.721961	0.851	0.737	3.59196e-16	2.9938e-20	1.24628e-40
AAEL009761		2.42256e-40	-1.71056	0.5	0.777	2.90659e-36	3.37999e-24	-1.30731	0.502	0.765	4.05531e-20	3.37999e-24	4.84513e-40
AAEL022551		5.57685e-40	-1.90342	0.131	0.534	6.6911e-36	5.79455e-32	-2.00587	0.1	0.507	6.9523e-28	5.79455e-32	1.11537e-39
AAEL019820		5.32377e-35	1.0696	0.83	0.662	6.38746e-31	4.38865e-12	0.778498	0.685	0.622	5.2655e-08	4.38865e-12	1.06475e-34
AAEL019966		1.93732e-33	1.12712	0.721	0.503	2.3244e-29	1.73994e-13	0.920851	0.585	0.455	2.08758e-09	1.73994e-13	3.87465e-33
AAEL019726		2.30403e-33	0.576082	0.987	0.952	2.76438e-29	3.48959e-24	0.587007	0.954	0.928	4.18681e-20	3.48959e-24	4.60807e-33
AAEL022149		3.78281e-33	1.15205	0.587	0.314	4.53861e-29	3.19772e-12	0.997941	0.402	0.243	3.83662e-08	3.19772e-12	7.56561e-33
AAEL008055	nicotinic acetylcholine receptor subunit	3.98198e-33	0.886236	0.846	0.658	4.77758e-29	2.39101e-12	0.780098	0.643	0.561	2.86874e-08	2.39101e-12	7.96397e-33
AAEL018208		2.60607e-32	1.1967	0.333	0.113	3.12676e-28	3.72943e-16	1.12932	0.228	0.082	4.47457e-12	3.72943e-16	5.21214e-32
AAEL004768		6.91685e-32	0.695006	0.949	0.864	8.29883e-28	7.36746e-23	0.622471	0.938	0.849	8.83948e-19	7.36746e-23	1.38337e-31
AAEL019573		1.01107e-31	-1.34275	0.551	0.791	1.21308e-27	3.2697e-14	-0.920633	0.573	0.776	3.92298e-10	3.2697e-14	2.02213e-31
AAEL020488		1.94398e-31	-1.5151	0.904	0.953	2.33239e-27	2.89461e-20	-1.44759	0.863	0.926	3.47295e-16	2.89461e-20	3.88797e-31
AAEL021082		2.12184e-31	0.96839	0.715	0.447	2.54579e-27	4.41305e-10	0.602982	0.598	0.45	5.29478e-06	4.41305e-10	4.24369e-31
AAEL027135		3.24411e-31	0.667724	0.917	0.78	3.89228e-27	1.1816e-07	0.433616	0.743	0.689	0.00141768	1.1816e-07	6.48821e-31
AAEL013847	diacylglycerol kinase, zeta, iota	3.47395e-30	-1.27963	0.404	0.705	4.16804e-26	1.25016e-18	-1.10681	0.357	0.664	1.49994e-14	1.25016e-18	6.9479e-30
AAEL018699		2.62207e-29	1.17042	0.631	0.408	3.14596e-25	1.23066e-16	1.12979	0.49	0.315	1.47655e-12	1.23066e-16	5.24415e-29
AAEL019464		2.7451e-28	-1.49195	0.417	0.689	3.29357e-24	3.32221e-16	-1.09914	0.353	0.649	3.98599e-12	3.32221e-16	5.49019e-28
AAEL008471		4.0351e-28	1.33371	0.468	0.236	4.84131e-24	3.63276e-09	1.01839	0.34	0.214	4.35858e-05	3.63276e-09	8.0702e-28
AAEL022285		2.34146e-15	-0.356826	1	0.999	2.80928e-11	1.59242e-27	-0.526406	0.996	0.999	1.91059e-23	2.34146e-15	3.18484e-27
AAEL019572		2.98666e-27	-1.37613	0.413	0.679	3.5834e-23	4.37758e-25	-1.31977	0.307	0.662	5.25222e-21	4.37758e-25	5.97333e-27
AAEL006114	gata-binding factor-c (transcription factor gata-c)	4.5828e-27	1.32336	0.478	0.245	5.49844e-23	1.90464e-19	1.15559	0.407	0.196	2.28518e-15	1.90464e-19	9.1656e-27
AAEL013277	voltage-gated sodium channel	1.1566e-20	0.460824	0.968	0.873	1.38769e-16	5.28279e-27	0.677516	0.942	0.849	6.33829e-23	1.1566e-20	1.05656e-26
AAEL006932	transcription factor ap-2	8.01555e-27	1.14252	0.436	0.194	9.61706e-23	3.90094e-10	0.982231	0.353	0.205	4.68035e-06	3.90094e-10	1.60311e-26
AAEL003914	calcium/calmodulin-dependent serine protein kinase membrane-associated guanylate kinase (cask)	1.95373e-26	0.705371	0.894	0.755	2.34409e-22	7.10916e-22	0.81226	0.846	0.76	8.52957e-18	7.10916e-22	3.90746e-26
AAEL019878		4.22365e-26	-1.42451	0.567	0.77	5.06753e-22	8.48645e-17	-1.04079	0.544	0.759	1.0182e-12	8.48645e-17	8.44729e-26
AAEL002724	munc13-4	6.41953e-26	-1.44694	0.256	0.563	7.70216e-22	1.30987e-14	-1.14296	0.241	0.518	1.57158e-10	1.30987e-14	1.28391e-25
AAEL019863		6.79131e-26	0.54904	0.958	0.898	8.14821e-22	6.00425e-18	0.639237	0.913	0.875	7.2039e-14	6.00425e-18	1.35826e-25
AAEL019467		9.54044e-26	0.56748	0.936	0.828	1.14466e-21	3.08558e-19	0.525615	0.917	0.768	3.70208e-15	3.08558e-19	1.90809e-25
AAEL010783	sodium/potassium-dependent ATPase beta-2 subunit	4.28094e-25	-0.619342	0.869	0.928	5.13627e-21	3.12517e-20	-0.632812	0.78	0.926	3.74957e-16	3.12517e-20	8.56188e-25
AAEL025418		4.83259e-25	-1.70438	0.067	0.358	5.79814e-21	1.91308e-19	-1.72039	0.058	0.345	2.29531e-15	1.91308e-19	9.66518e-25
AAEL019766		1.04033e-24	-1.45748	0.353	0.617	1.24819e-20	1.81339e-23	-1.54931	0.261	0.593	2.1757e-19	1.81339e-23	2.08066e-24
AAEL013209		1.33981e-24	1.23209	0.401	0.188	1.60751e-20	1.36689e-13	1.12367	0.295	0.138	1.63999e-09	1.36689e-13	2.67963e-24
AAEL022003		1.91556e-24	-1.48249	0.176	0.472	2.29829e-20	1.91319e-18	-1.30882	0.137	0.443	2.29544e-14	1.91319e-18	3.83112e-24
AAEL007146	voltage-gated potassium channel	1.23018e-23	0.980277	0.606	0.391	1.47597e-19	8.38914e-15	1.23383	0.519	0.359	1.00653e-10	8.38914e-15	2.46036e-23
AAEL019785		1.24895e-23	0.884788	0.74	0.612	1.49849e-19	0.0009417	0.488298	0.548	0.551	1	0.0009417	2.49791e-23
AAEL019512		2.59644e-23	1.07518	0.532	0.334	3.1152e-19	4.10249e-12	1.10043	0.427	0.288	4.92217e-08	4.10249e-12	5.19287e-23
AAEL005518		1.59219e-22	1.04485	0.391	0.187	1.91031e-18	2.21828e-11	1.0427	0.307	0.165	2.66149e-07	2.21828e-11	3.18437e-22
AAEL007979	tyrosine transporter	9.60535e-22	0.794387	0.74	0.572	1.15245e-17	1.19257e-06	0.601131	0.589	0.543	0.0143085	1.19257e-06	1.92107e-21
AAEL003111	tartan	1.18714e-21	-1.12036	0.542	0.757	1.42433e-17	3.44772e-05	-0.519607	0.593	0.746	0.413657	3.44772e-05	2.37428e-21
AAEL017272	GPCR Serotonin Family	6.2444e-21	-1.22698	0.128	0.4	7.49204e-17	2.76357e-11	-0.868115	0.116	0.335	3.31574e-07	2.76357e-11	1.24888e-20
AAEL019960		7.78423e-21	0.605854	0.792	0.583	9.33952e-17	1.71249e-06	0.373362	0.656	0.556	0.0205465	1.71249e-06	1.55685e-20
AAEL000342	peroxidasin	1.5984e-20	-1.21746	0.34	0.59	1.91775e-16	2.14531e-10	-0.77605	0.332	0.571	2.57394e-06	2.14531e-10	3.19679e-20
AAEL005044		2.18017e-20	1.11626	0.407	0.215	2.61577e-16	1.06894e-07	0.959516	0.274	0.163	0.00128252	1.06894e-07	4.36035e-20
AAEL025903		2.82333e-20	0.914561	0.67	0.496	3.38743e-16	1.26209e-10	0.815766	0.564	0.469	1.51425e-06	1.26209e-10	5.64665e-20
AAEL019706		2.91578e-20	-1.17192	0.609	0.775	3.49836e-16	2.68957e-05	-0.57476	0.627	0.764	0.322694	2.68957e-05	5.83157e-20
AAEL019709		3.68972e-20	-1.15637	0.369	0.621	4.42693e-16	1.15676e-15	-1.06341	0.336	0.62	1.38789e-11	1.15676e-15	7.37944e-20
AAEL007794	defective proboscis extension response	7.11684e-20	0.438546	0.99	0.95	8.53878e-16	6.07855e-19	0.496305	0.988	0.948	7.29305e-15	6.07855e-19	1.42337e-19
AAEL001207		1.50206e-19	-1.56625	0.144	0.397	1.80218e-15	1.54224e-12	-1.33998	0.178	0.411	1.85037e-08	1.54224e-12	3.00413e-19
AAEL019508		3.46677e-19	-1.2398	0.112	0.37	4.15943e-15	1.53923e-11	-0.994742	0.095	0.311	1.84677e-07	1.53923e-11	6.93354e-19
AAEL019454		1.40134e-18	-1.54559	0.311	0.542	1.68133e-14	2.76476e-06	-0.787734	0.349	0.512	0.0331716	2.76476e-06	2.80269e-18
AAEL007770	voltage and ligand gated potassium channel	2.10119e-18	0.682356	0.74	0.599	2.52101e-14	1.05985e-12	0.751806	0.656	0.553	1.27161e-08	1.05985e-12	4.20239e-18
AAEL023104		2.1947e-18	-1.03029	0.212	0.476	2.6332e-14	2.84178e-16	-1.06572	0.162	0.46	3.40957e-12	2.84178e-16	4.3894e-18
AAEL019710		1.11404e-17	0.356714	0.974	0.904	1.33663e-13	2.3869e-11	0.421067	0.934	0.887	2.8638e-07	2.3869e-11	2.22809e-17
AAEL019711		2.07511e-17	-0.96024	0.234	0.509	2.48971e-13	9.41734e-12	-0.665625	0.22	0.483	1.12989e-07	9.41734e-12	4.15021e-17
AAEL007719	rhombotin	2.17985e-17	-1.28885	0.199	0.447	2.61538e-13	5.94574e-13	-0.952254	0.183	0.445	7.1337e-09	5.94574e-13	4.3597e-17
AAEL020586		2.21653e-17	-0.99427	0.478	0.703	2.65939e-13	4.04698e-11	-0.818578	0.477	0.697	4.85556e-07	4.04698e-11	4.43305e-17
AAEL018316		2.48577e-17	1.01946	0.189	0.066	2.98243e-13	5.86129e-17	1.23259	0.166	0.048	7.03238e-13	5.86129e-17	4.97154e-17
AAEL026027		2.70115e-17	-1.16921	0.103	0.338	3.24084e-13	9.82425e-11	-0.901611	0.112	0.322	1.17871e-06	9.82425e-11	5.40229e-17
AAEL013939	erk1/2	2.97198e-17	0.755078	0.753	0.643	3.56578e-13	3.66444e-16	0.801226	0.701	0.617	4.3966e-12	3.66444e-16	5.94396e-17
AAEL005834	GPCR Dopamine Family	1.17973e-16	0.682961	0.679	0.491	1.41544e-12	5.58206e-17	0.774846	0.66	0.463	6.69736e-13	1.17973e-16	1.11641e-16
AAEL007772		7.81503e-17	-1.31483	0.276	0.539	9.37647e-13	6.29125e-09	-1.12999	0.249	0.453	7.54824e-05	6.29125e-09	1.56301e-16
AAEL000288		8.67563e-17	-0.849613	0.429	0.667	1.0409e-12	5.20491e-07	-0.558284	0.411	0.622	0.00624485	5.20491e-07	1.73513e-16
AAEL013733	Protein distal antenna	1.13192e-16	1.02186	0.276	0.123	1.35808e-12	8.7123e-07	0.810452	0.237	0.136	0.010453	8.7123e-07	2.26385e-16
AAEL010712	low-density lipoprotein receptor (ldl)	1.37837e-16	-0.609794	0.859	0.91	1.65377e-12	5.91651e-13	-0.570097	0.805	0.889	7.09863e-09	5.91651e-13	2.75674e-16
AAEL014773		1.97172e-16	0.901738	0.519	0.345	2.36567e-12	0.0089879	0.627292	0.324	0.283	1	0.0089879	3.94344e-16
AAEL005633		2.49999e-16	0.601557	0.808	0.693	2.99949e-12	7.99828e-08	0.522309	0.718	0.669	0.000959634	7.99828e-08	4.99999e-16
AAEL018234		2.19483e-15	-0.922081	0.429	0.641	2.63335e-11	2.85532e-16	-1.14497	0.266	0.547	3.42581e-12	2.19483e-15	5.71064e-16
AAEL025736		3.05694e-16	-1.18789	0.25	0.479	3.66771e-12	4.79745e-09	-0.756714	0.228	0.439	5.75599e-05	4.79745e-09	6.11387e-16
AAEL019638		3.50982e-16	0.606242	0.811	0.715	4.21109e-12	1.05404e-08	0.530944	0.705	0.658	0.000126464	1.05404e-08	7.01965e-16
AAEL001867	sodium-dependent phosphate transporter	3.75677e-16	-1.86153	0.189	0.403	4.50738e-12	6.98554e-15	-1.72986	0.158	0.408	8.38125e-11	6.98554e-15	7.51355e-16
AAEL024269		6.29138e-16	-1.00513	0.019	0.212	7.5484e-12	1.17011e-11	-0.964825	0.025	0.206	1.4039e-07	1.17011e-11	1.25828e-15
AAEL012887		9.45892e-16	-1.34804	0.304	0.518	1.13488e-11	2.02764e-10	-0.989808	0.278	0.497	2.43276e-06	2.02764e-10	1.89178e-15
AAEL005692		2.96534e-15	-0.648724	0.971	0.976	3.55782e-11	1.3727e-08	-0.575986	0.967	0.964	0.000164697	1.3727e-08	5.93068e-15
AAEL001734	bric-a-brac	3.50463e-15	0.50186	0.571	0.362	4.20485e-11	1.82108e-06	0.345096	0.477	0.357	0.0218493	1.82108e-06	7.00926e-15
AAEL027699		5.7996e-15	0.550518	0.817	0.727	6.95836e-11	0.000350029	0.388435	0.68	0.692	1	0.000350029	1.15992e-14

## Sheet: Cluster_4
Table S1. Identification of the marker genes for the brain cells of Aedes aegypti
Gene ID	description	female_p_val	female_avg_log2FC	female_pct.1	female_pct.2	female_p_val_adj	male_p_val	male_avg_log2FC	male_pct.1	male_pct.2	male_p_val_adj	max_pval	minimump_p_val
AAEL014303	neuroligin,	3.73682e-190	3.25246	1	0.46	4.48343e-186	9.43434e-158	3.3523	0.991	0.414	1.13193e-153	9.43434e-158	7.47363e-190
AAEL019804		6.84259e-166	2.33262	0.731	0.15	8.20974e-162	2.03629e-96	2.33792	0.568	0.124	2.44314e-92	2.03629e-96	1.36852e-165
AAEL019457		2.81307e-123	1.88624	0.928	0.363	3.37512e-119	1.4721e-65	1.63396	0.829	0.376	1.76623e-61	1.4721e-65	5.62614e-123
AAEL005507	inhibitory pou	3.4319e-110	1.93064	0.715	0.199	4.1176e-106	1.81089e-70	1.99877	0.615	0.189	2.17271e-66	1.81089e-70	6.86381e-110
AAEL020302		1.23758e-109	2.06386	0.869	0.407	1.48485e-105	8.40543e-53	1.80861	0.722	0.382	1.00848e-48	8.40543e-53	2.47517e-109
AAEL023701		1.73455e-107	2.17987	0.892	0.496	2.08111e-103	5.18677e-67	1.97163	0.825	0.47	6.22308e-63	5.18677e-67	3.4691e-107
AAEL020264		1.3836e-105	2.06099	0.646	0.176	1.66004e-101	8.02863e-76	2.20135	0.551	0.147	9.63275e-72	8.02863e-76	2.7672e-105
AAEL002684	dachshund,	8.62635e-105	2.11086	0.77	0.263	1.03499e-100	1.35775e-48	1.77816	0.624	0.256	1.62902e-44	1.35775e-48	1.72527e-104
AAEL011506		5.72869e-95	1.97466	0.685	0.231	6.87328e-91	2.9925e-52	1.7431	0.568	0.21	3.59041e-48	2.9925e-52	1.14574e-94
AAEL014566	wingless	9.52207e-95	1.97629	0.656	0.202	1.14246e-90	9.53058e-30	1.54544	0.436	0.18	1.14348e-25	9.53058e-30	1.90441e-94
AAEL009763		1.77378e-93	1.61946	0.957	0.689	2.12819e-89	2.41553e-61	1.41172	0.927	0.661	2.89815e-57	2.41553e-61	3.54757e-93
AAEL022149		1.22769e-92	2.13462	0.754	0.303	1.47299e-88	1.74043e-31	1.82833	0.5	0.238	2.08817e-27	1.74043e-31	2.45539e-92
AAEL019989		9.17146e-86	1.55374	0.866	0.411	1.10039e-81	1.37222e-36	1.33071	0.731	0.431	1.64639e-32	1.37222e-36	1.83429e-85
AAEL014302		9.57427e-78	1.50048	0.279	0.036	1.14872e-73	3.20917e-49	1.64879	0.201	0.026	3.85036e-45	3.20917e-49	1.91485e-77
AAEL007146	voltage-gated potassium channel	2.40538e-75	1.59034	0.803	0.378	2.88597e-71	5.1567e-27	1.3745	0.598	0.355	6.18701e-23	5.1567e-27	4.81076e-75
AAEL019573		1.23707e-74	1.15372	0.987	0.761	1.48424e-70	9.52003e-26	0.69245	0.949	0.758	1.14221e-21	9.52003e-26	2.47415e-74
AAEL018154		1.62306e-69	1.37745	0.633	0.211	1.94734e-65	1.43947e-54	1.70019	0.568	0.186	1.72707e-50	1.43947e-54	3.24611e-69
AAEL019710		2.45677e-64	1.02231	0.997	0.902	2.94763e-60	3.18439e-36	0.850306	0.97	0.886	3.82063e-32	3.18439e-36	4.91353e-64
AAEL021100		2.49499e-61	1.0166	0.997	0.817	2.99349e-57	1.92347e-44	1.16537	0.94	0.755	2.30778e-40	1.92347e-44	4.98998e-61
AAEL019848		6.2364e-59	1.13428	0.928	0.73	7.48243e-55	7.07389e-25	0.810256	0.868	0.719	8.48725e-21	7.07389e-25	1.24728e-58
AAEL005002	roundabout	1.14167e-58	1.61608	0.692	0.33	1.36977e-54	9.64678e-16	1.19935	0.444	0.277	1.15742e-11	9.64678e-16	2.28333e-58
AAEL007794	defective proboscis extension response	7.06347e-56	0.81183	0.997	0.949	8.47475e-52	9.11808e-37	0.760193	0.991	0.947	1.09399e-32	9.11808e-37	1.41269e-55
AAEL004217		1.03337e-52	1.09154	0.938	0.728	1.23984e-48	2.64589e-45	1.15479	0.902	0.671	3.17454e-41	2.64589e-45	2.06674e-52
AAEL008055	nicotinic acetylcholine receptor subunit	3.41959e-50	1.10616	0.875	0.656	4.10283e-46	8.65045e-19	0.939334	0.675	0.56	1.03788e-14	8.65045e-19	6.83919e-50
AAEL019726		1.46116e-49	0.819332	1	0.951	1.7531e-45	8.11413e-34	0.78124	1	0.926	9.73534e-30	8.11413e-34	2.92231e-49
AAEL018208		4.54556e-49	1.47629	0.384	0.109	5.45376e-45	6.82503e-17	1.24699	0.231	0.082	8.18867e-13	6.82503e-17	9.09112e-49
AAEL014773		1.27776e-48	1.57924	0.659	0.336	1.53306e-44	1.40986e-17	1.28111	0.462	0.277	1.69155e-13	1.40986e-17	2.55552e-48
AAEL009761		8.77051e-48	-1.93073	0.462	0.779	1.05229e-43	4.81587e-37	-1.73164	0.376	0.771	5.77808e-33	4.81587e-37	1.7541e-47
AAEL006394		1.01438e-47	1.13509	0.872	0.604	1.21705e-43	1.19569e-23	0.908523	0.782	0.613	1.43459e-19	1.19569e-23	2.02875e-47
AAEL022485		5.64894e-47	-1.69145	0.446	0.781	6.7776e-43	5.49178e-25	-1.3904	0.415	0.741	6.58904e-21	5.49178e-25	1.12979e-46
AAEL022637		8.24765e-47	1.44145	0.816	0.583	9.89553e-43	4.39202e-14	1.07959	0.641	0.561	5.26954e-10	4.39202e-14	1.64953e-46
AAEL003982		8.32435e-46	-1.66624	0.669	0.867	9.98755e-42	3.65078e-44	-1.90184	0.517	0.838	4.3802e-40	3.65078e-44	1.66487e-45
AAEL019860		4.00321e-45	-1.5963	0.57	0.821	4.80305e-41	9.27933e-24	-1.23656	0.453	0.775	1.11333e-19	9.27933e-24	8.00642e-45
AAEL019467		5.64692e-45	0.79147	0.964	0.826	6.77517e-41	2.94329e-26	0.72355	0.919	0.768	3.53136e-22	2.94329e-26	1.12938e-44
AAEL019878		3.14358e-44	-2.18953	0.508	0.774	3.77167e-40	4.0229e-24	-1.59122	0.509	0.761	4.82667e-20	4.0229e-24	6.28716e-44
AAEL019849		2.40127e-43	0.726624	0.967	0.812	2.88105e-39	1.68435e-20	0.623976	0.876	0.763	2.02088e-16	1.68435e-20	4.80255e-43
AAEL001196	cadherin	3.2066e-43	-1.42942	0.685	0.871	3.84728e-39	2.67191e-25	-1.05582	0.641	0.86	3.20576e-21	2.67191e-25	6.4132e-43
AAEL004478		7.01531e-43	0.974011	0.879	0.692	8.41697e-39	9.68767e-13	0.713761	0.752	0.672	1.16233e-08	9.68767e-13	1.40306e-42
AAEL007979	tyrosine transporter	1.14261e-42	1.14278	0.816	0.567	1.3709e-38	8.19904e-20	0.984428	0.701	0.538	9.83721e-16	8.19904e-20	2.28522e-42
AAEL019660		1.6089e-41	0.73002	0.957	0.862	1.93036e-37	2.36905e-24	0.689968	0.902	0.835	2.84238e-20	2.36905e-24	3.2178e-41
AAEL019572		1.42738e-40	-1.74013	0.344	0.684	1.71257e-36	4.20972e-30	-1.56828	0.252	0.664	5.05083e-26	4.20972e-30	2.85476e-40
AAEL005518		3.61191e-40	1.35189	0.466	0.182	4.33357e-36	1.09296e-05	0.917581	0.252	0.168	0.131133	1.09296e-05	7.22383e-40
AAEL025638		4.59807e-39	-2.36704	0.075	0.466	5.51677e-35	1.9355e-38	-2.39505	0.085	0.551	2.32221e-34	1.9355e-38	9.19614e-39
AAEL005490	microsomal dipeptidase	5.6447e-38	1.3156	0.63	0.366	6.77251e-34	5.53064e-06	0.916831	0.41	0.349	0.0663567	5.53064e-06	1.12894e-37
AAEL013277	voltage-gated sodium channel	1.05133e-37	0.669298	0.99	0.872	1.26138e-33	2.42146e-26	0.704773	0.966	0.848	2.90527e-22	2.42146e-26	2.10265e-37
AAEL006114	gata-binding factor-c (transcription factor gata-c)	2.28613e-37	1.09049	0.531	0.242	2.7429e-33	2.58776e-17	1.13859	0.393	0.196	3.10479e-13	2.58776e-17	4.57226e-37
AAEL001245	heterogeneous nuclear ribonucleoprotein	8.22608e-35	0.655808	0.941	0.83	9.86966e-31	2.98154e-15	0.595525	0.838	0.735	3.57725e-11	2.98154e-15	1.64522e-34
AAEL003914	calcium/calmodulin-dependent serine protein kinase membrane-associated guanylate kinase (cask)	1.02543e-34	0.855519	0.905	0.754	1.23031e-30	9.88651e-17	0.774394	0.829	0.761	1.18618e-12	9.88651e-17	2.05086e-34
AAEL022551		1.24917e-33	-1.77995	0.167	0.531	1.49875e-29	1.9958e-33	-2.14847	0.077	0.507	2.39457e-29	1.9958e-33	2.49834e-33
AAEL002769	homeobox protein prospero/prox-1	1.25056e-33	-1.83068	0.705	0.865	1.50042e-29	1.4769e-31	-1.84505	0.675	0.873	1.77198e-27	1.4769e-31	2.50112e-33
AAEL022876		1.43246e-32	0.993183	0.554	0.264	1.71867e-28	2.29585e-14	0.932769	0.419	0.239	2.75456e-10	2.29585e-14	2.86492e-32
AAEL010783	sodium/potassium-dependent ATPase beta-2 subunit	1.69069e-32	-0.759898	0.826	0.931	2.02849e-28	6.30903e-11	-0.431792	0.812	0.924	7.56957e-07	6.30903e-11	3.38137e-32
AAEL026560		4.0512e-31	0.854724	0.666	0.391	4.86063e-27	4.16615e-17	0.756802	0.526	0.318	4.99855e-13	4.16615e-17	8.1024e-31
AAEL021542		4.58656e-31	0.801848	0.872	0.659	5.50295e-27	9.45818e-20	0.871979	0.765	0.64	1.13479e-15	9.45818e-20	9.17312e-31
AAEL019918		4.83855e-31	-0.964192	0.725	0.861	5.8053e-27	1.64175e-29	-1.00188	0.632	0.871	1.96977e-25	1.64175e-29	9.67711e-31
AAEL000342	peroxidasin	7.57954e-31	-1.54742	0.262	0.595	9.09393e-27	1.6781e-29	-1.6749	0.162	0.579	2.01338e-25	1.6781e-29	1.51591e-30
AAEL020488		1.9578e-30	-1.60337	0.931	0.951	2.34897e-26	1.93362e-24	-1.62484	0.833	0.928	2.31995e-20	1.93362e-24	3.9156e-30
AAEL019766		3.63201e-30	-1.61379	0.298	0.621	4.35768e-26	3.84801e-16	-1.25189	0.303	0.591	4.61684e-12	3.84801e-16	7.26402e-30
AAEL001010	defective proboscis extension response, putative	3.00405e-29	-1.69046	0.144	0.479	3.60426e-25	5.03589e-18	-1.31943	0.15	0.458	6.04206e-14	5.03589e-18	6.00809e-29
AAEL025903		4.62576e-29	1.20501	0.702	0.494	5.54999e-25	3.51988e-18	1.13917	0.615	0.467	4.22315e-14	3.51988e-18	9.25153e-29
AAEL023561		1.83376e-28	0.888805	0.787	0.59	2.20014e-24	1.25876e-14	0.872551	0.654	0.551	1.51026e-10	1.25876e-14	3.66752e-28
AAEL006825		3.48793e-28	0.591191	0.961	0.835	4.18482e-24	3.40673e-09	0.357727	0.893	0.803	4.08739e-05	3.40673e-09	6.97586e-28
AAEL019667		5.08224e-28	-1.54786	0.42	0.689	6.09768e-24	3.94634e-13	-1.03705	0.41	0.652	4.73482e-09	3.94634e-13	1.01645e-27
AAEL000595	beat protein	7.94021e-28	1.65713	0.413	0.195	9.52666e-24	1.15836e-09	1.27925	0.321	0.195	1.3898e-05	1.15836e-09	1.58804e-27
AAEL019455		7.96281e-28	1.04856	0.679	0.474	9.55378e-24	0.000272872	0.731039	0.436	0.429	1	0.000272872	1.59256e-27
AAEL002724	munc13-4	3.94978e-25	-1.41488	0.252	0.562	4.73894e-21	4.44763e-27	-1.75591	0.128	0.523	5.33627e-23	3.94978e-25	8.89526e-27
AAEL007129	defective proboscis extension response, putative	8.39051e-27	1.39251	0.57	0.348	1.00669e-22	3.78153e-09	1.20133	0.432	0.327	4.53708e-05	3.78153e-09	1.6781e-26
AAEL018313		9.77025e-27	1.29929	0.446	0.221	1.17223e-22	6.49072e-17	1.40738	0.363	0.185	7.78757e-13	6.49072e-17	1.95405e-26
AAEL019674		1.32324e-26	0.430653	0.997	0.973	1.58762e-22	1.01359e-13	0.386183	0.962	0.974	1.21611e-09	1.01359e-13	2.64648e-26
AAEL006932	transcription factor ap-2	1.61463e-26	1.30069	0.426	0.195	1.93723e-22	1.22851e-09	1.09136	0.342	0.206	1.47397e-05	1.22851e-09	3.22926e-26
AAEL021746		4.67457e-26	0.616118	0.941	0.889	5.60855e-22	4.47262e-17	0.621764	0.885	0.862	5.36625e-13	4.47262e-17	9.34914e-26
AAEL026232		8.65635e-26	-1.56661	0.239	0.53	1.03859e-21	5.44827e-17	-1.26091	0.299	0.59	6.53683e-13	5.44827e-17	1.73127e-25
AAEL019407		1.41304e-25	-1.51562	0.302	0.593	1.69536e-21	7.64842e-19	-1.29559	0.256	0.576	9.17657e-15	7.64842e-19	2.82607e-25
AAEL005044		1.72466e-25	1.16648	0.436	0.214	2.06925e-21	3.54064e-10	1.16674	0.291	0.163	4.24806e-06	3.54064e-10	3.44932e-25
AAEL010712	low-density lipoprotein receptor (ldl)	4.41423e-24	-0.761275	0.826	0.913	5.29619e-20	5.51449e-21	-0.781553	0.765	0.891	6.61628e-17	5.51449e-21	8.82846e-24
AAEL022003		1.27608e-23	-1.46982	0.174	0.472	1.53104e-19	3.71257e-16	-1.16738	0.145	0.442	4.45434e-12	3.71257e-16	2.55215e-23
AAEL001207		4.45479e-23	-1.73082	0.115	0.399	5.34486e-19	5.24054e-18	-1.66476	0.12	0.413	6.28761e-14	5.24054e-18	8.90959e-23
AAEL023512		6.41545e-23	0.611283	0.898	0.848	7.69726e-19	9.94909e-09	0.472632	0.838	0.818	0.000119369	9.94909e-09	1.28309e-22
AAEL009173	fasciclin ii (fas ii)	7.48298e-23	0.973978	0.636	0.409	8.97808e-19	7.39782e-09	0.824663	0.504	0.401	8.87591e-05	7.39782e-09	1.4966e-22
AAEL023845		2.24376e-17	-1.0495	0.426	0.643	2.69206e-13	8.6998e-23	-1.31923	0.286	0.646	1.0438e-18	2.24376e-17	1.73996e-22
AAEL011592	secreted mucin MUC17, putative	3.24811e-22	0.770171	0.748	0.57	3.89708e-18	0.0341883	0.270504	0.509	0.53	1	0.0341883	6.49622e-22
AAEL019863		4.79921e-22	0.597784	0.961	0.897	5.75809e-18	5.90863e-09	0.446303	0.88	0.877	7.08917e-05	5.90863e-09	9.59842e-22
AAEL002357		5.92509e-22	0.563877	0.934	0.885	7.10893e-18	6.09724e-11	0.449002	0.919	0.862	7.31547e-07	6.09724e-11	1.18502e-21
AAEL019512		8.65266e-22	1.06671	0.531	0.334	1.03815e-17	2.39139e-06	0.923864	0.372	0.29	0.0286919	2.39139e-06	1.73053e-21
AAEL018234		1.23186e-21	-1.16104	0.374	0.644	1.47798e-17	7.16482e-16	-1.10901	0.244	0.548	8.59635e-12	7.16482e-16	2.46372e-21
AAEL008916		4.77314e-21	-0.904657	0.669	0.817	5.72681e-17	6.6412e-14	-0.794396	0.513	0.788	7.96811e-10	6.6412e-14	9.54628e-21
AAEL019706		7.14817e-21	-1.16105	0.587	0.777	8.57638e-17	1.10666e-10	-0.833025	0.556	0.767	1.32778e-06	1.10666e-10	1.42963e-20
AAEL021982		4.22242e-18	-1.08565	0.423	0.641	5.06605e-14	7.5898e-21	-1.27015	0.226	0.587	9.10625e-17	4.22242e-18	1.51796e-20
AAEL006922	calponin/transgelin	1.23366e-20	1.0133	0.321	0.138	1.48015e-16	1.12709e-19	1.3739	0.286	0.111	1.35228e-15	1.12709e-19	2.46732e-20
AAEL020855		1.54944e-20	-1.13727	0.236	0.522	1.85901e-16	7.96242e-18	-1.10293	0.184	0.514	9.55332e-14	7.96242e-18	3.09887e-20
AAEL027790		3.75881e-20	-1.41497	0.098	0.361	4.50982e-16	2.85908e-12	-1.12746	0.107	0.342	3.43033e-08	2.85908e-12	7.51762e-20
AAEL019838		1.41345e-19	0.587359	0.869	0.756	1.69586e-15	2.53919e-11	0.539322	0.803	0.739	3.04652e-07	2.53919e-11	2.82691e-19
AAEL003111	tartan	3.76241e-19	-1.04697	0.567	0.755	4.51414e-15	1.50159e-05	-0.568597	0.607	0.745	0.180161	1.50159e-05	7.52483e-19
AAEL007518	complexin, putative	4.01078e-19	-0.582617	0.905	0.956	4.81213e-15	6.68968e-12	-0.542623	0.803	0.939	8.02627e-08	6.68968e-12	8.02156e-19
AAEL005834	GPCR Dopamine Family	2.05105e-18	0.638202	0.708	0.489	2.46085e-14	4.87818e-19	0.920842	0.658	0.463	5.85285e-15	2.05105e-18	9.75637e-19
AAEL012887		5.16645e-19	-1.42487	0.262	0.521	6.19871e-15	3.05595e-13	-1.04315	0.226	0.499	3.66653e-09	3.05595e-13	1.03329e-18
AAEL003861	bmp-induced factor	1.43249e-17	-1.17357	0.184	0.436	1.7187e-13	5.74558e-19	-1.28185	0.175	0.5	6.89355e-15	1.43249e-17	1.14912e-18
AAEL025418		7.40749e-19	-1.58544	0.108	0.354	8.88751e-15	1.28562e-18	-1.64545	0.056	0.345	1.54249e-14	1.28562e-18	1.4815e-18
AAEL019746		2.33389e-18	0.768918	0.774	0.669	2.8002e-14	2.19686e-07	0.592987	0.641	0.619	0.0026358	2.19686e-07	4.66777e-18
AAEL012911	leucine-rich immune protein (Coil-less)	3.32837e-18	0.728654	0.803	0.671	3.99338e-14	1.10642e-15	0.73986	0.726	0.603	1.32749e-11	1.10642e-15	6.65674e-18

## Sheet: Cluster_5
Table S1. Identification of the marker genes for the brain cells of Aedes aegypti
Gene ID	description	female_p_val	female_avg_log2FC	female_pct.1	female_pct.2	female_p_val_adj	male_p_val	male_avg_log2FC	male_pct.1	male_pct.2	male_p_val_adj	max_pval	minimump_p_val
AAEL002769	homeobox protein prospero/prox-1	9.33224e-49	1.3655	0.978	0.849	1.11968e-44	7.67724e-90	1.307	0.994	0.856	9.21115e-86	9.33224e-49	1.53545e-89
AAEL026232		2.43519e-40	1.29199	0.897	0.495	2.92174e-36	9.54031e-63	1.24192	0.91	0.555	1.14465e-58	2.43519e-40	1.90806e-62
AAEL024615		8.33069e-44	2.36439	0.708	0.298	9.99516e-40	4.78844e-40	1.62631	0.605	0.312	5.74517e-36	4.78844e-40	1.66614e-43
AAEL003861	bmp-induced factor	4.25599e-29	1.05612	0.8	0.403	5.10633e-25	2.31263e-43	1.07685	0.792	0.466	2.7747e-39	4.25599e-29	4.62527e-43
AAEL009072	ribonucleoprotein	0.0010026	0.595204	0.87	0.813	1	1.27848e-38	1.04169	0.931	0.801	1.53393e-34	0.0010026	2.55697e-38
AAEL019970		7.04483e-23	-1.70423	0.416	0.685	8.45239e-19	1.05877e-34	-1.7215	0.34	0.631	1.27031e-30	7.04483e-23	2.11754e-34
AAEL019918		1.59534e-21	0.594651	0.989	0.846	1.91409e-17	2.3624e-32	0.602933	0.985	0.853	2.83441e-28	1.59534e-21	4.7248e-32
AAEL019481		6.42992e-13	-0.562769	0.508	0.726	7.71462e-09	7.14831e-31	-1.15389	0.452	0.683	8.57654e-27	6.42992e-13	1.42966e-30
AAEL008354	gaba receptor invertebrate	1.44798e-11	0.365647	0.995	0.957	1.73728e-07	1.02759e-30	0.603361	1	0.956	1.23291e-26	1.44798e-11	2.05519e-30
AAEL004572		4.64048e-18	-0.976637	0.627	0.792	5.56764e-14	5.16526e-27	-0.982974	0.497	0.734	6.19728e-23	4.64048e-18	1.03305e-26
AAEL000242	voltage-gated potassium channel	9.41106e-22	0.621372	0.989	0.87	1.12914e-17	1.01601e-26	0.528296	0.97	0.871	1.219e-22	9.41106e-22	2.03201e-26
AAEL006615	zinc finger protein	2.03838e-24	1.17513	0.454	0.167	2.44565e-20	3.5823e-26	0.907068	0.455	0.208	4.29804e-22	2.03838e-24	7.1646e-26
AAEL000405	odd Oz protein	4.37961e-21	0.956325	0.968	0.839	5.25466e-17	6.81261e-24	0.729079	0.916	0.81	8.17377e-20	4.37961e-21	1.36252e-23
AAEL027655		1.5975e-17	-1.43334	0.541	0.7	1.91668e-13	4.04547e-22	-1.32276	0.404	0.595	4.85376e-18	1.5975e-17	8.09095e-22
AAEL025552		7.49978e-22	1.21076	0.822	0.513	8.99823e-18	8.4569e-21	1.00134	0.774	0.549	1.01466e-16	8.4569e-21	1.49996e-21
AAEL019848		2.28239e-07	0.410178	0.914	0.736	0.00273841	1.48949e-21	0.624749	0.898	0.715	1.78709e-17	2.28239e-07	2.97898e-21
AAEL006160	runx1 (aml1)	3.93819e-21	1.39795	0.308	0.095	4.72504e-17	0.000410944	0.655441	0.166	0.107	1	0.000410944	7.87638e-21
AAEL020586		3.69803e-20	0.975536	0.93	0.678	4.43689e-16	1.81287e-20	0.815121	0.87	0.675	2.17508e-16	3.69803e-20	3.62574e-20
AAEL010783	sodium/potassium-dependent ATPase beta-2 subunit	1.04446e-17	0.506511	0.984	0.922	1.25314e-13	3.39014e-19	0.407778	0.982	0.915	4.06749e-15	1.04446e-17	6.78028e-19
AAEL007664	nicotinic acetylcholine receptor subunit	3.19338e-14	0.820383	0.816	0.576	3.83142e-10	2.28264e-18	0.687066	0.75	0.534	2.73871e-14	3.19338e-14	4.56528e-18
AAEL024269		2.70255e-18	0.749888	0.454	0.189	3.24252e-14	1.30893e-05	0.358012	0.289	0.192	0.157045	1.30893e-05	5.40509e-18
AAEL003782		7.16424e-08	0.380725	0.103	0.03	0.000859565	4.15814e-18	0.951492	0.114	0.028	4.98894e-14	7.16424e-08	8.31629e-18
AAEL019720		1.38275e-17	0.662617	0.67	0.352	1.65903e-13	6.87332e-12	0.430016	0.627	0.421	8.24661e-08	6.87332e-12	2.76551e-17
AAEL020018		1.04026e-08	0.301622	0.995	0.924	0.00012481	2.43143e-17	0.375054	0.979	0.902	2.91723e-13	1.04026e-08	4.86287e-17
AAEL023266		3.99583e-12	0.351137	0.995	0.918	4.79419e-08	2.64e-17	0.368261	0.979	0.898	3.16747e-13	3.99583e-12	5.27999e-17
AAEL019682		1.6853e-12	0.816321	0.773	0.534	2.02202e-08	1.12976e-16	0.790581	0.738	0.511	1.35548e-12	1.6853e-12	2.25951e-16
AAEL014334	lachesin, putative	4.75868e-08	0.818887	0.492	0.3	0.000570947	1.34062e-16	0.787671	0.509	0.298	1.60847e-12	4.75868e-08	2.68124e-16
AAEL019983		4.23621e-14	0.514572	0.978	0.88	5.08261e-10	1.68495e-16	0.413806	0.988	0.875	2.02161e-12	4.23621e-14	3.36991e-16
AAEL027135		1.47949e-06	-0.513402	0.762	0.79	0.0177509	3.50045e-16	-0.797144	0.572	0.7	4.19984e-12	1.47949e-06	7.00091e-16
AAEL003116	phosrestin i (arrestin b) (arrestin 2)	3.51318e-16	0.503556	0.205	0.056	4.21511e-12	1.73649e-08	0.387893	0.19	0.094	0.000208344	1.73649e-08	7.02635e-16
AAEL021100		9.24172e-16	-0.986425	0.751	0.832	1.10882e-11	2.9004e-15	-0.829344	0.705	0.767	3.4799e-11	2.9004e-15	1.84834e-15
AAEL019770		2.39986e-09	0.668473	0.627	0.429	2.87935e-05	6.10846e-15	0.783647	0.614	0.426	7.32893e-11	2.39986e-09	1.22169e-14
AAEL019538		2.27738e-09	0.719932	0.784	0.627	2.7324e-05	6.92744e-15	0.67909	0.807	0.609	8.31154e-11	2.27738e-09	1.38549e-14
AAEL002456	b-cell lymphoma/leukemia	8.99818e-09	-1.47637	0.168	0.347	0.00010796	7.78639e-15	-1.52822	0.117	0.308	9.3421e-11	8.99818e-09	1.55728e-14
AAEL008443		1.10776e-14	0.608094	0.508	0.246	1.3291e-10	1.30165e-11	0.660077	0.41	0.244	1.56172e-07	1.30165e-11	2.21553e-14
AAEL010712	low-density lipoprotein receptor (ldl)	2.66209e-14	0.487852	0.978	0.904	3.19398e-10	9.77973e-09	0.263386	0.979	0.879	0.000117337	9.77973e-09	5.32419e-14
AAEL022268		5.56108e-06	0.277913	0.265	0.141	0.0667218	3.22887e-14	0.546855	0.271	0.126	3.87399e-10	5.56108e-06	6.45773e-14
AAEL005131	protein kinase c-binding protein nell1	6.84447e-14	0.639278	0.832	0.562	8.21199e-10	1.31239e-11	0.449423	0.771	0.545	1.5746e-07	1.31239e-11	1.36889e-13
AAEL001799		9.22504e-14	0.676588	0.314	0.127	1.10682e-09	2.22082e-05	0.334835	0.187	0.111	0.266454	2.22082e-05	1.84501e-13
AAEL005437	transient receptor potential channel	5.92312e-09	0.483183	0.897	0.682	7.10656e-05	1.11492e-13	0.533517	0.834	0.667	1.33768e-09	5.92312e-09	2.22984e-13
AAEL020253		0.0130149	0.311648	0.805	0.757	1	4.55545e-13	-0.658848	0.611	0.72	5.46563e-09	0.0130149	9.11091e-13
AAEL003003	glutamate-gated chloride channel	4.05794e-06	0.267079	0.989	0.895	0.0486871	5.8531e-13	0.304879	0.967	0.898	7.02255e-09	4.05794e-06	1.17062e-12
AAEL019467		6.58773e-06	-0.61501	0.892	0.833	0.0790395	7.74866e-13	-0.80561	0.726	0.778	9.29684e-09	6.58773e-06	1.54973e-12
AAEL020087		4.57332e-10	0.627074	0.8	0.574	5.48707e-06	2.14262e-12	0.627159	0.741	0.563	2.57072e-08	4.57332e-10	4.28524e-12
AAEL003283	bitesize isoform	4.87619e-06	-0.838969	0.638	0.675	0.0585046	2.81449e-12	-0.81438	0.527	0.636	3.37683e-08	4.87619e-06	5.62898e-12
AAEL021012		1.36745e-11	0.504553	0.141	0.038	1.64067e-07	2.85477e-12	0.60501	0.127	0.043	3.42515e-08	1.36745e-11	5.70953e-12
AAEL008826		0.000114668	0.322698	0.254	0.15	1	3.89065e-12	0.526142	0.298	0.155	4.66801e-08	0.000114668	7.78131e-12
AAEL009847	microtubule-associated protein	4.97786e-07	0.320682	0.968	0.878	0.00597244	4.32325e-12	0.330097	0.979	0.875	5.18703e-08	4.97786e-07	8.6465e-12
AAEL000504		1.26757e-06	0.532171	0.751	0.571	0.0152084	9.01677e-12	0.558178	0.732	0.544	1.08183e-07	1.26757e-06	1.80335e-11
AAEL023845		1.03381e-11	0.797122	0.843	0.62	1.24037e-07	0.00124001	0.306221	0.711	0.625	1	0.00124001	2.06762e-11
AAEL002234		1.18685e-11	0.868583	0.368	0.175	1.42398e-07	4.62194e-10	0.725754	0.313	0.182	5.5454e-06	4.62194e-10	2.37369e-11
AAEL000671	Toll-like receptor (TOLL6)	1.65698e-11	0.695055	0.8	0.546	1.98805e-07	3.00388e-08	0.475216	0.708	0.538	0.000360405	3.00388e-08	3.31396e-11
AAEL003794	homeobox protein nk-2	0.000289878	-0.96914	0.216	0.312	1	3.23704e-11	-1.12789	0.102	0.261	3.8838e-07	0.000289878	6.47407e-11
AAEL013882	tkr	0.000168601	-0.820929	0.114	0.224	1	3.85956e-11	-1.38189	0.081	0.231	4.6307e-07	0.000168601	7.71912e-11
AAEL001918	FOG_N domain-containing protein [Source:UniProtKB/TrEMBL;Acc:A0A1S4F068]	1.02949e-10	0.584689	0.416	0.212	1.23518e-06	0.000115114	0.318633	0.31	0.22	1	0.000115114	2.05898e-10
AAEL025318		2.50189e-08	0.750768	0.184	0.073	0.000300177	1.32623e-10	0.645769	0.148	0.06	1.59121e-06	2.50189e-08	2.65245e-10
AAEL005285		3.46605e-10	0.511399	0.362	0.181	4.15857e-06	1.34262e-10	0.624323	0.31	0.177	1.61088e-06	3.46605e-10	2.68525e-10
AAEL019860		0.00756107	-0.531113	0.865	0.802	1	2.61018e-10	-0.682975	0.705	0.764	3.1317e-06	0.00756107	5.22037e-10
AAEL021419		3.07541e-10	0.881362	0.638	0.414	3.68987e-06	0.000210543	0.306406	0.497	0.388	1	0.000210543	6.15081e-10
AAEL019773		0.000710918	-0.346112	0.978	0.93	1	3.18131e-10	-0.431263	0.949	0.91	3.81693e-06	0.000710918	6.36261e-10
AAEL005971		0.0024235	0.350921	0.546	0.417	1	4.86881e-10	0.573527	0.572	0.408	5.8416e-06	0.0024235	9.73762e-10
AAEL004217		8.85959e-10	-0.940373	0.692	0.744	1.06297e-05	8.4999e-08	-0.438352	0.617	0.685	0.00101982	8.4999e-08	1.77192e-09
AAEL021067		4.62681e-08	0.624971	0.724	0.524	0.000555124	1.01296e-09	0.42965	0.714	0.521	1.21535e-05	4.62681e-08	2.02592e-09
AAEL014203	nervy	8.01562e-08	0.611548	0.405	0.235	0.000961715	1.16986e-09	0.677372	0.389	0.25	1.4036e-05	8.01562e-08	2.33973e-09
AAEL024641		2.23104e-08	0.739796	0.395	0.219	0.00026768	1.45669e-09	0.62298	0.361	0.225	1.74773e-05	2.23104e-08	2.91337e-09
AAEL022149		0.000690921	-1.08051	0.254	0.336	1	1.5031e-09	-1.05278	0.117	0.259	1.80342e-05	0.000690921	3.00621e-09
AAEL002684	dachshund,	9.29642e-06	-1.17134	0.162	0.302	0.111538	1.67638e-09	-0.933885	0.133	0.281	2.01132e-05	9.29642e-06	3.35275e-09
AAEL014102		2.23604e-09	0.514117	0.805	0.561	2.6828e-05	7.04987e-08	0.427989	0.726	0.549	0.000845843	7.04987e-08	4.47208e-09
AAEL010064		0.00048032	0.344249	0.416	0.293	1	3.46254e-09	0.580879	0.446	0.292	4.15435e-05	0.00048032	6.92508e-09
AAEL024283		0.747969	0.941313	0.93	0.905	1	5.0909e-09	0.891786	0.864	0.807	6.10806e-05	0.747969	1.01818e-08
AAEL012384	amalgam protein, putative	5.34968e-09	0.545427	0.616	0.389	6.41855e-05	2.85786e-08	0.398153	0.587	0.426	0.000342886	2.85786e-08	1.06994e-08
AAEL005256		6.48222e-09	0.374213	0.454	0.25	7.77737e-05	2.34165e-05	0.264822	0.325	0.221	0.280951	2.34165e-05	1.29644e-08
AAEL002745	nucleoprotein, putative	4.24107e-06	0.447661	0.735	0.543	0.0508844	6.6426e-09	0.441435	0.696	0.509	7.96979e-05	4.24107e-06	1.32852e-08
AAEL001245	heterogeneous nuclear ribonucleoprotein	3.32697e-05	-0.558777	0.865	0.837	0.39917	7.5381e-09	-0.583414	0.735	0.74	9.04422e-05	3.32697e-05	1.50762e-08
AAEL010262		2.94496e-07	0.452776	0.843	0.631	0.00353336	8.18245e-09	0.26999	0.804	0.604	9.8173e-05	2.94496e-07	1.63649e-08
AAEL013776		0.367454	-1.09159	0.362	0.346	1	8.20117e-09	-1.52343	0.127	0.258	9.83976e-05	0.367454	1.64023e-08
AAEL020351		6.62817e-08	0.654942	0.654	0.443	0.000795248	1.35101e-08	0.442041	0.639	0.477	0.000162095	6.62817e-08	2.70203e-08
AAEL005681	GPCR Histamine Family	1.69983e-08	0.58134	0.243	0.108	0.000203946	0.00181843	0.325393	0.169	0.114	1	0.00181843	3.39966e-08
AAEL024952		2.04755e-08	0.579346	0.724	0.505	0.000245665	1.33558e-05	0.334418	0.611	0.468	0.160243	1.33558e-05	4.09509e-08
AAEL005834	GPCR Dopamine Family	6.68008e-05	-0.833293	0.443	0.506	0.801476	2.08142e-08	-0.820209	0.361	0.479	0.000249728	6.68008e-05	4.16283e-08
AAEL008909		2.35068e-08	0.438573	0.443	0.246	0.000282034	0.000458954	0.395201	0.313	0.231	1	0.000458954	4.70136e-08
AAEL027399		4.7189e-06	0.407349	0.232	0.119	0.0566173	2.3517e-08	0.43358	0.256	0.144	0.000282157	4.7189e-06	4.7034e-08
AAEL024756		3.86484e-08	0.469222	0.638	0.419	0.000463703	2.60807e-08	0.479555	0.551	0.407	0.000312916	3.86484e-08	5.21614e-08
AAEL019810		0.0232998	-0.524572	0.676	0.656	1	3.61705e-08	-0.492195	0.56	0.648	0.000433974	0.0232998	7.23411e-08
AAEL019849		4.701e-08	-0.935881	0.816	0.822	0.000564026	4.44757e-07	-0.663704	0.774	0.767	0.00533619	4.44757e-07	9.40201e-08
AAEL021479		4.29542e-06	0.272376	0.735	0.521	0.0515364	5.59909e-08	0.361236	0.675	0.482	0.000671779	4.29542e-06	1.11982e-07
AAEL022782		1.50957e-06	0.501334	0.773	0.603	0.0181118	6.46887e-08	0.476372	0.762	0.607	0.000776135	1.50957e-06	1.29377e-07
AAEL025990		1.06809e-06	0.571357	0.135	0.052	0.012815	6.69555e-08	0.544109	0.12	0.052	0.000803333	1.06809e-06	1.33911e-07
AAEL013209		0.000306407	-0.89088	0.108	0.206	1	6.9858e-08	-0.830968	0.045	0.152	0.000838156	0.000306407	1.39716e-07
AAEL000498	defective proboscis extension response, putative	6.99214e-08	0.33523	0.692	0.448	0.000838918	9.02862e-05	0.39738	0.542	0.434	1	9.02862e-05	1.39843e-07
AAEL006432	sugar transporter	8.26112e-08	0.313908	0.686	0.432	0.000991169	9.793e-08	0.313373	0.587	0.408	0.00117496	9.793e-08	1.65222e-07
AAEL001207		9.06681e-08	0.820685	0.551	0.373	0.00108784	0.0090065	0.561894	0.458	0.397	1	0.0090065	1.81336e-07
AAEL019568		1.08516e-05	0.316252	0.8	0.621	0.130197	1.29267e-07	0.286325	0.771	0.595	0.00155095	1.08516e-05	2.58534e-07
AAEL019960		1.94438e-07	0.574247	0.789	0.589	0.00233286	1.93748e-07	0.450944	0.702	0.552	0.00232459	1.94438e-07	3.87496e-07
AAEL020456		0.115075	-0.30924	0.589	0.598	1	2.12092e-07	-0.579354	0.401	0.517	0.00254468	0.115075	4.24184e-07
AAEL019496		8.27917e-07	0.32923	0.665	0.441	0.00993334	2.38303e-07	0.307237	0.63	0.467	0.00285916	8.27917e-07	4.76606e-07
AAEL019433	TK receptor [Source:UniProtKB/TrEMBL;Acc:A0A411JKC6]	2.7183e-07	0.796578	0.486	0.308	0.00326141	0.000402674	0.462834	0.383	0.3	1	0.000402674	5.43659e-07
AAEL011981	glutamate decarboxylase	0.0134616	0.441645	0.427	0.34	1	3.34363e-07	0.708679	0.455	0.338	0.00401169	0.0134616	6.68726e-07
AAEL019863		3.72308e-05	-0.454918	0.93	0.9	0.446695	6.22399e-07	-0.390202	0.867	0.878	0.00746754	3.72308e-05	1.2448e-06
AAEL021572		6.776e-07	0.458826	0.454	0.274	0.00812984	1.30517e-06	0.305406	0.386	0.256	0.0156594	1.30517e-06	1.3552e-06

## Sheet: Cluster_6
Table S1. Identification of the marker genes for the brain cells of Aedes aegypti
Gene ID	description	female_p_val	female_avg_log2FC	female_pct.1	female_pct.2	female_p_val_adj	male_p_val	male_avg_log2FC	male_pct.1	male_pct.2	male_p_val_adj	max_pval	minimump_p_val
AAEL024269		2.36783e-66	0.936179	0.691	0.175	2.84093e-62	2.74943e-49	0.815604	0.562	0.177	3.29877e-45	2.74943e-49	4.73567e-66
AAEL006876	igf2 mRNA binding protein, putative	7.8898e-62	0.940864	0.821	0.255	9.46618e-58	9.2288e-40	0.735309	0.621	0.233	1.10727e-35	9.2288e-40	1.57796e-61
AAEL025552		5.91138e-49	1.54961	0.928	0.505	7.09247e-45	1.09755e-41	1.17477	0.907	0.543	1.31684e-37	1.09755e-41	1.18228e-48
AAEL027399		1.25567e-45	0.587447	0.453	0.107	1.50656e-41	1.88226e-14	0.426059	0.321	0.141	2.25834e-10	1.88226e-14	2.51134e-45
AAEL019527		2.54384e-42	0.647258	0.592	0.175	3.0521e-38	5.75066e-30	0.510835	0.393	0.131	6.89964e-26	5.75066e-30	5.08769e-42
AAEL005285		3.39879e-42	0.472351	0.587	0.168	4.07787e-38	1.14229e-24	0.330487	0.448	0.171	1.37051e-20	1.14229e-24	6.79759e-42
AAEL007030	ceramidase	6.94022e-41	0.414869	0.354	0.076	8.32687e-37	1.49097e-21	0.330548	0.228	0.068	1.78887e-17	1.49097e-21	1.38804e-40
AAEL010783	sodium/potassium-dependent ATPase beta-2 subunit	1.60914e-37	0.654622	1	0.92	1.93065e-33	2.42089e-34	0.539031	1	0.915	2.90458e-30	2.42089e-34	3.21829e-37
AAEL010570	acetylcholine receptor, beta-type subunit invertebrate	2.85197e-37	0.558687	0.435	0.117	3.4218e-33	5.92951e-19	0.331498	0.307	0.115	7.11423e-15	5.92951e-19	5.70394e-37
AAEL019918		2.05107e-26	0.648472	0.991	0.845	2.46087e-22	6.00439e-37	0.630207	1	0.853	7.20407e-33	2.05107e-26	1.20088e-36
AAEL007319		2.14344e-36	0.774727	0.7	0.253	2.5717e-32	2.6053e-24	0.551213	0.579	0.256	3.12584e-20	2.6053e-24	4.28689e-36
AAEL024615		1.46991e-20	1.64106	0.601	0.3	1.7636e-16	4.88375e-36	1.62658	0.645	0.312	5.85952e-32	1.46991e-20	9.7675e-36
AAEL024952		1.55956e-35	0.992276	0.897	0.495	1.87116e-31	2.80679e-24	0.779186	0.8	0.458	3.36758e-20	2.80679e-24	3.11912e-35
AAEL028011		3.15629e-35	1.17025	0.691	0.288	3.78691e-31	1.11407e-15	0.613425	0.497	0.263	1.33666e-11	1.11407e-15	6.31257e-35
AAEL017445		1.52752e-34	1.19341	0.628	0.219	1.83272e-30	2.54272e-21	0.611719	0.407	0.165	3.05076e-17	2.54272e-21	3.05505e-34
AAEL022268		4.56038e-33	0.318269	0.457	0.13	5.47154e-29	8.81441e-28	0.327523	0.369	0.122	1.05755e-23	8.81441e-28	9.12075e-33
AAEL005256		2.14535e-22	0.353383	0.605	0.24	2.574e-18	2.0449e-32	0.501202	0.562	0.209	2.45347e-28	2.14535e-22	4.0898e-32
AAEL003234	cytochrome c oxidase, subunit VIA, putative	3.61082e-31	0.40835	0.52	0.169	4.33226e-27	3.21292e-32	0.389193	0.438	0.144	3.85486e-28	3.61082e-31	6.42583e-32
AAEL004862		6.95528e-32	0.342844	0.493	0.15	8.34494e-28	4.60771e-13	0.314827	0.286	0.125	5.52832e-09	4.60771e-13	1.39106e-31
AAEL008090	glutamate receptor, ionotropic, n-methyl d-aspartate epsilon (nmda epsilon)	1.11032e-31	0.416331	0.614	0.208	1.33216e-27	2.21304e-21	0.299029	0.462	0.189	2.65521e-17	2.21304e-21	2.22064e-31
AAEL001799		1.72633e-31	0.355091	0.422	0.12	2.07125e-27	4.01391e-16	0.263106	0.276	0.107	4.81589e-12	4.01391e-16	3.45265e-31
AAEL002881	NADH:ubiquinone dehydrogenase, putative	3.81949e-22	0.423257	0.619	0.26	4.58263e-18	4.57526e-31	0.492855	0.579	0.224	5.48939e-27	3.81949e-22	9.15051e-31
AAEL003782		8.13309e-31	0.427193	0.17	0.026	9.75808e-27	1.91433e-22	0.31472	0.134	0.027	2.29681e-18	1.91433e-22	1.62662e-30
AAEL019682		1.0987e-30	1.11918	0.915	0.524	1.31822e-26	1.0158e-30	0.859349	0.869	0.505	1.21876e-26	1.0987e-30	2.0316e-30
AAEL007664	nicotinic acetylcholine receptor subunit	4.02668e-13	0.743959	0.861	0.572	4.83121e-09	2.12789e-30	1.03377	0.862	0.529	2.55304e-26	4.02668e-13	4.25577e-30
AAEL019496		2.44864e-30	0.742324	0.879	0.428	2.93788e-26	8.06875e-23	0.496459	0.862	0.455	9.68089e-19	8.06875e-23	4.89728e-30
AAEL021012		9.71031e-12	0.252564	0.135	0.038	1.16504e-07	4.7787e-30	0.524988	0.19	0.04	5.73348e-26	9.71031e-12	9.55739e-30
AAEL024713		1.25092e-29	0.589163	0.731	0.293	1.50085e-25	3.48749e-23	0.46972	0.666	0.309	4.18429e-19	3.48749e-23	2.50183e-29
AAEL008354	gaba receptor invertebrate	1.23706e-22	0.503917	0.996	0.957	1.48422e-18	1.84344e-29	0.538635	1	0.956	2.21176e-25	1.23706e-22	3.68688e-29
AAEL000780	amino acid transporter	2.3338e-29	0.423567	0.507	0.166	2.80009e-25	1.19794e-19	0.287092	0.379	0.151	1.43729e-15	1.19794e-19	4.66759e-29
AAEL010819	vacuolar ATP synthase subunit H	6.24678e-29	0.399175	0.587	0.206	7.49489e-25	7.46009e-28	0.40688	0.534	0.207	8.95061e-24	7.46009e-28	1.24936e-28
AAEL019446		8.73276e-29	0.421096	0.664	0.248	1.04776e-24	2.4318e-20	0.252016	0.462	0.192	2.91767e-16	2.4318e-20	1.74655e-28
AAEL024541		8.88058e-29	0.351517	0.314	0.08	1.06549e-24	1.10628e-13	0.320219	0.197	0.072	1.32731e-09	1.10628e-13	1.77612e-28
AAEL009729		9.41417e-29	0.395506	0.444	0.136	1.12951e-24	2.66201e-19	0.404708	0.421	0.177	3.19388e-15	2.66201e-19	1.88283e-28
AAEL022500		1.13462e-28	0.654479	0.345	0.097	1.36131e-24	1.43168e-28	0.73918	0.3	0.09	1.71773e-24	1.43168e-28	2.26923e-28
AAEL019481		1.35863e-28	0.797642	0.96	0.705	1.63009e-24	4.34869e-28	0.743028	0.945	0.653	5.21756e-24	4.34869e-28	2.71726e-28
AAEL014334	lachesin, putative	3.4836e-28	0.910249	0.682	0.289	4.17963e-24	1.76818e-21	0.563388	0.603	0.294	2.12146e-17	1.76818e-21	6.9672e-28
AAEL027655		4.12345e-28	-1.87691	0.556	0.701	4.94731e-24	8.37561e-14	-1.2872	0.541	0.586	1.00491e-09	8.37561e-14	8.2469e-28
AAEL024641		5.21412e-28	0.501671	0.578	0.209	6.25591e-24	5.04877e-25	0.49364	0.524	0.216	6.05752e-21	5.04877e-25	1.04282e-27
AAEL007670	tiptop	1.22547e-27	0.370714	0.197	0.038	1.47032e-23	1.52728e-23	0.406373	0.197	0.051	1.83243e-19	1.52728e-23	2.45095e-27
AAEL008909		3.15487e-27	0.58617	0.61	0.236	3.78522e-23	5.37503e-22	0.449318	0.514	0.221	6.44896e-18	5.37503e-22	6.30975e-27
AAEL003551		4.66047e-27	0.74561	0.471	0.164	5.59163e-23	6.51938e-17	0.550686	0.386	0.172	7.82196e-13	6.51938e-17	9.32094e-27
AAEL005971		4.71299e-27	0.802531	0.83	0.402	5.65465e-23	1.99445e-11	0.372934	0.686	0.403	2.39295e-07	1.99445e-11	9.42599e-27
AAEL002287	trans-prenyltransferase	1.12853e-26	0.363503	0.561	0.2	1.35401e-22	4.5655e-20	0.295303	0.441	0.181	5.47768e-16	4.5655e-20	2.25705e-26
AAEL002998		1.43717e-21	0.302162	0.717	0.308	1.72431e-17	2.6285e-26	0.407336	0.593	0.247	3.15367e-22	1.43717e-21	5.25699e-26
AAEL019720		3.02246e-25	0.350471	0.83	0.342	3.62635e-21	1.07536e-14	0.269339	0.783	0.414	1.29022e-10	1.07536e-14	6.04492e-25
AAEL026835		3.34276e-25	0.437614	0.175	0.033	4.01064e-21	6.09515e-12	0.361178	0.131	0.042	7.31296e-08	6.09515e-12	6.68552e-25
AAEL018687	NADH dehydrogenase subunit 1	4.69229e-25	0.504321	0.498	0.184	5.62981e-21	1.38036e-22	0.454228	0.4	0.155	1.65616e-18	1.38036e-22	9.38457e-25
AAEL012099	protease m1 zinc metalloprotease	5.49568e-25	0.3735	0.242	0.058	6.59372e-21	8.6099e-16	0.364088	0.166	0.051	1.03302e-11	8.6099e-16	1.09914e-24
AAEL009847	microtubule-associated protein	1.85897e-18	0.434941	0.991	0.876	2.23039e-14	1.02378e-23	0.450784	1	0.874	1.22833e-19	1.85897e-18	2.04756e-23
AAEL011986		1.99261e-23	0.304156	0.61	0.238	2.39073e-19	1.20841e-16	0.343452	0.5	0.239	1.44986e-12	1.20841e-16	3.98522e-23
AAEL024390		2.65475e-23	0.757643	0.937	0.587	3.18516e-19	3.04816e-10	0.320077	0.869	0.599	3.65718e-06	3.04816e-10	5.30949e-23
AAEL014102		3.32253e-23	0.770075	0.919	0.553	3.98637e-19	1.41875e-13	0.438611	0.834	0.544	1.70222e-09	1.41875e-13	6.64506e-23
AAEL026551		4.18551e-23	0.61895	0.955	0.549	5.02177e-19	9.27507e-13	0.35861	0.866	0.549	1.11282e-08	9.27507e-13	8.37101e-23
AAEL025125		3.86598e-18	0.481314	0.857	0.476	4.6384e-14	4.82981e-23	0.54194	0.807	0.427	5.79481e-19	3.86598e-18	9.65962e-23
AAEL010712	low-density lipoprotein receptor (ldl)	7.59567e-22	0.517249	1	0.902	9.11329e-18	3.05099e-14	0.306923	0.997	0.879	3.66058e-10	3.05099e-14	1.51913e-21
AAEL020615		7.68221e-22	0.36112	0.493	0.18	9.21711e-18	1.21468e-19	0.302413	0.372	0.147	1.45737e-15	1.21468e-19	1.53644e-21
AAEL004992	lachesin, putative	7.97612e-22	1.42094	0.381	0.147	9.56975e-18	4.02837e-20	1.13821	0.321	0.131	4.83324e-16	4.02837e-20	1.59522e-21
AAEL025416		6.3637e-21	0.315934	0.386	0.133	7.63517e-17	8.6855e-22	0.448253	0.3	0.104	1.04209e-17	6.3637e-21	1.7371e-21
AAEL027585		1.69077e-21	0.289485	0.278	0.079	2.02859e-17	5.54138e-13	0.294104	0.207	0.078	6.64855e-09	5.54138e-13	3.38154e-21
AAEL002769	homeobox protein prospero/prox-1	3.99192e-21	-0.911584	0.812	0.857	4.78951e-17	5.91325e-15	-0.672776	0.8	0.868	7.09471e-11	5.91325e-15	7.98384e-21
AAEL012384	amalgam protein, putative	2.11643e-20	0.541612	0.74	0.381	2.53929e-16	4.62808e-21	0.633779	0.738	0.419	5.55277e-17	2.11643e-20	9.25615e-21
AAEL021419		7.67788e-21	0.934103	0.749	0.406	9.21192e-17	1.16879e-18	0.589846	0.697	0.377	1.40231e-14	1.16879e-18	1.53558e-20
AAEL005619	defective proboscis extension response, putative	1.1673e-20	0.440494	0.767	0.351	1.40053e-16	3.04269e-18	0.258727	0.731	0.363	3.65061e-14	3.04269e-18	2.3346e-20
AAEL013723	polypyrimidine tract binding protein	3.31677e-10	-0.44475	0.982	0.908	3.97946e-06	1.6704e-20	-0.770544	0.928	0.871	2.00415e-16	3.31677e-10	3.3408e-20
AAEL008031	carbonic anhydrase	2.18845e-20	0.885696	0.39	0.144	2.62571e-16	4.0637e-14	0.39333	0.317	0.14	4.87563e-10	4.0637e-14	4.37691e-20
AAEL009841		2.78775e-20	0.557874	0.865	0.47	3.34474e-16	1.72173e-17	0.425966	0.817	0.461	2.06574e-13	1.72173e-17	5.5755e-20
AAEL017335	GPCR Growth Hormone Releasing Hormone Family	3.42479e-20	0.542297	0.484	0.192	4.10907e-16	2.94641e-20	0.471381	0.41	0.17	3.53511e-16	3.42479e-20	5.89282e-20
AAEL005379		3.63088e-20	0.310283	0.821	0.383	4.35633e-16	1.6219e-18	0.345882	0.724	0.365	1.94595e-14	1.6219e-18	7.26176e-20
AAEL000176		3.84249e-20	0.291739	0.735	0.32	4.61022e-16	6.3172e-20	0.366475	0.593	0.277	7.57937e-16	6.3172e-20	7.68498e-20
AAEL013758		2.79787e-15	0.33487	0.65	0.31	3.35689e-11	8.23567e-20	0.54088	0.617	0.308	9.88116e-16	2.79787e-15	1.64713e-19
AAEL001918	FOG_N domain-containing protein [Source:UniProtKB/TrEMBL;Acc:A0A1S4F068]	1.426e-19	0.277028	0.52	0.205	1.71092e-15	8.57322e-16	0.344273	0.452	0.212	1.02861e-11	8.57322e-16	2.852e-19
AAEL000242	voltage-gated potassium channel	1.6584e-19	0.514472	0.996	0.869	1.98974e-15	1.3188e-13	0.343155	0.99	0.871	1.5823e-09	1.3188e-13	3.31679e-19
AAEL019765		2.48437e-19	0.458014	0.632	0.277	2.98074e-15	8.66616e-11	0.516152	0.462	0.25	1.03977e-06	8.66616e-11	4.96873e-19
AAEL002011		4.52827e-19	0.850587	0.592	0.262	5.43302e-15	1.19186e-09	0.312967	0.486	0.274	1.42999e-05	1.19186e-09	9.05654e-19
AAEL020087		4.58547e-19	0.710758	0.892	0.568	5.50164e-15	2.48623e-17	0.480228	0.852	0.559	2.98298e-13	2.48623e-17	9.17093e-19
AAEL018254		2.9472e-15	0.283072	0.722	0.352	3.53604e-11	4.80625e-19	0.316666	0.617	0.291	5.76654e-15	2.9472e-15	9.6125e-19
AAEL022003		8.2311e-19	0.697827	0.798	0.435	9.87567e-15	1.16828e-08	0.338003	0.672	0.416	0.00014017	1.16828e-08	1.64622e-18
AAEL025990		7.91049e-14	0.315605	0.17	0.049	9.491e-10	9.9254e-19	0.33671	0.176	0.05	1.19085e-14	7.91049e-14	1.98508e-18
AAEL003560	pou domain/drifter/cf-1a	1.00558e-18	0.252384	0.17	0.039	1.20649e-14	5.73017e-17	0.382051	0.166	0.048	6.87506e-13	5.73017e-17	2.01116e-18
AAEL001228	myelin transcription factor 1, myt1	1.26253e-18	0.641079	0.238	0.071	1.51478e-14	2.78538e-18	0.591481	0.255	0.092	3.3419e-14	2.78538e-18	2.52505e-18
AAEL025318		1.37906e-18	0.426607	0.238	0.07	1.6546e-14	4.06161e-18	0.525697	0.19	0.058	4.87313e-14	4.06161e-18	2.75812e-18
AAEL013159	tartan	5.04341e-13	0.301366	0.744	0.39	6.05108e-09	2.82114e-18	0.39843	0.724	0.382	3.3848e-14	5.04341e-13	5.64228e-18
AAEL011644		3.72269e-18	0.49463	0.507	0.22	4.46649e-14	3.43715e-11	0.293962	0.441	0.234	4.1239e-07	3.43715e-11	7.44538e-18
AAEL021067		4.57894e-18	0.794423	0.843	0.516	5.49381e-14	1.47626e-17	0.638707	0.807	0.517	1.77122e-13	1.47626e-17	9.15787e-18
AAEL019467		3.02684e-14	-0.824765	0.919	0.831	3.63161e-10	5.14566e-18	-1.11546	0.831	0.772	6.17376e-14	3.02684e-14	1.02913e-17
AAEL011563		5.48811e-18	0.464372	0.906	0.504	6.58464e-14	2.19075e-16	0.351554	0.817	0.441	2.62846e-12	2.19075e-16	1.09762e-17
AAEL004233		9.13472e-14	0.509954	0.462	0.209	1.09598e-09	8.01651e-18	0.71739	0.441	0.206	9.61821e-14	9.13472e-14	1.6033e-17
AAEL019433	TK receptor [Source:UniProtKB/TrEMBL;Acc:A0A411JKC6]	8.03999e-18	0.703393	0.632	0.299	9.64638e-14	1.68317e-13	0.552413	0.534	0.292	2.01947e-09	1.68317e-13	1.608e-17
AAEL023266		4.15988e-15	0.349485	1	0.917	4.99102e-11	8.06844e-18	0.347578	0.997	0.898	9.68051e-14	4.15988e-15	1.61369e-17
AAEL022241		9.81758e-18	0.50226	0.668	0.32	1.17791e-13	2.39694e-09	0.302538	0.559	0.323	2.87585e-05	2.39694e-09	1.96352e-17
AAEL026828		1.12855e-17	0.252301	0.26	0.08	1.35403e-13	6.47547e-09	0.314043	0.166	0.07	7.76927e-05	6.47547e-09	2.25709e-17
AAEL020018		1.37642e-17	0.453379	1	0.923	1.65142e-13	9.87668e-14	0.328363	0.997	0.902	1.185e-09	9.87668e-14	2.75283e-17
AAEL026764		4.75844e-15	0.448581	0.26	0.091	5.70917e-11	1.69498e-17	0.424161	0.234	0.081	2.03364e-13	4.75844e-15	3.38997e-17
AAEL003378	FMRFamide receptor [Source:UniProtKB/TrEMBL;Acc:A0A1S4F4M7]	2.38291e-17	0.422194	0.664	0.313	2.85902e-13	5.64989e-10	0.25469	0.493	0.284	6.77874e-06	5.64989e-10	4.76583e-17
AAEL005131	protein kinase c-binding protein nell1	1.50002e-16	0.435157	0.924	0.555	1.79972e-12	4.60801e-17	0.393519	0.914	0.539	5.5287e-13	1.50002e-16	9.21603e-17
AAEL017048	GPCR Growth Hormone Releasing Hormone Family	5.68104e-17	0.297646	0.238	0.072	6.81611e-13	1.82408e-06	0.294147	0.134	0.061	0.0218854	1.82408e-06	1.13621e-16
AAEL006432	sugar transporter	3.06383e-13	0.279874	0.789	0.425	3.67598e-09	1.71164e-16	0.350845	0.755	0.4	2.05363e-12	3.06383e-13	3.42328e-16
AAEL021479		2.9222e-13	0.330263	0.883	0.512	3.50606e-09	2.38921e-16	0.491986	0.81	0.476	2.86658e-12	2.9222e-13	4.77843e-16
AAEL027067		5.38892e-16	0.918944	0.426	0.19	6.46563e-12	6.36563e-13	0.606682	0.348	0.168	7.63748e-09	6.36563e-13	1.07778e-15

## Sheet: Cluster_7
Table S1. Identification of the marker genes for the brain cells of Aedes aegypti
Gene ID	description	female_p_val	female_avg_log2FC	female_pct.1	female_pct.2	female_p_val_adj	male_p_val	male_avg_log2FC	male_pct.1	male_pct.2	male_p_val_adj	max_pval	minimump_p_val
AAEL020488		2.1865e-11	0.562465	1	0.948	2.62337e-07	3.41005e-30	0.710433	0.994	0.919	4.09138e-26	2.1865e-11	6.82011e-30
AAEL019481		0.000829998	0.490711	0.869	0.713	1	4.68314e-25	0.693707	0.876	0.654	5.61883e-21	0.000829998	9.36627e-25
AAEL006876	igf2 mRNA binding protein, putative	8.97138e-06	0.489921	0.462	0.277	0.107639	5.75745e-23	0.896053	0.464	0.239	6.90779e-19	8.97138e-06	1.15149e-22
AAEL028011		3.87617e-15	1.22368	0.615	0.298	4.65063e-11	4.62211e-22	1.39601	0.461	0.262	5.54561e-18	3.87617e-15	9.24422e-22
AAEL013882	tkr	1.56722e-10	1.15267	0.438	0.213	1.88035e-06	3.86279e-17	1.02342	0.389	0.211	4.63457e-13	1.56722e-10	7.72558e-17
AAEL005692		1.0465e-08	0.522528	1	0.975	0.000125559	4.87526e-17	0.460042	0.997	0.961	5.84934e-13	1.0465e-08	9.75052e-17
AAEL002769	homeobox protein prospero/prox-1	0.00293659	-0.410428	0.8	0.856	1	1.19582e-15	-0.703868	0.764	0.872	1.43475e-11	0.00293659	2.39165e-15
AAEL019720		3.00235e-11	0.650342	0.654	0.357	3.60222e-07	6.11484e-11	0.424965	0.597	0.423	7.33658e-07	6.11484e-11	6.00469e-11
AAEL024454		0.000491633	0.493204	0.831	0.688	1	3.95461e-11	0.599425	0.816	0.693	4.74475e-07	0.000491633	7.90923e-11
AAEL019653		1.18877e-05	0.486186	0.631	0.429	0.142628	1.46158e-10	0.573548	0.556	0.388	1.7536e-06	1.18877e-05	2.92315e-10
AAEL002456	b-cell lymphoma/leukemia	4.16245e-05	0.705567	0.515	0.335	0.499411	1.89777e-10	0.826388	0.438	0.286	2.27695e-06	4.16245e-05	3.79555e-10
AAEL001076	lipase	4.01192e-10	0.594795	0.969	0.883	4.8135e-06	1.47858e-05	0.258798	0.919	0.85	0.1774	1.47858e-05	8.02383e-10
AAEL026914		8.76552e-10	1.06484	0.346	0.155	1.05169e-05	0.000139831	0.313174	0.196	0.126	1	0.000139831	1.7531e-09
AAEL021067		1.58453e-09	0.748583	0.769	0.525	1.90112e-05	3.76907e-07	0.479395	0.663	0.524	0.00452213	3.76907e-07	3.16906e-09
AAEL010523		9.09863e-09	0.758945	0.869	0.666	0.000109165	1.4029e-08	0.450016	0.798	0.61	0.00016832	1.4029e-08	1.81973e-08
AAEL022465		1.43303e-08	0.811569	0.746	0.538	0.000171935	0.00184262	0.379596	0.594	0.503	1	0.00184262	2.86606e-08
AAEL010712	low-density lipoprotein receptor (ldl)	5.46612e-06	0.319573	0.992	0.905	0.0655825	1.46342e-08	0.264176	0.983	0.879	0.000175582	5.46612e-06	2.92685e-08
AAEL024390		3.98679e-05	0.4785	0.792	0.599	0.478335	1.52514e-08	0.369238	0.758	0.604	0.000182987	3.98679e-05	3.05029e-08
AAEL001196	cadherin	0.000748483	0.461101	0.954	0.856	1	2.34422e-08	0.346867	0.939	0.844	0.000281259	0.000748483	4.68844e-08
AAEL025418		1.35199e-07	0.70071	0.554	0.332	0.00162211	1.14861e-07	0.384731	0.467	0.323	0.0013781	1.35199e-07	2.29722e-07
AAEL009841		0.00408344	0.497119	0.615	0.485	1	1.36812e-07	0.410403	0.625	0.47	0.00164147	0.00408344	2.73624e-07
AAEL019709		3.33077e-05	0.631766	0.723	0.6	0.399625	1.48734e-07	0.551938	0.726	0.599	0.00178451	3.33077e-05	2.97468e-07
AAEL022551		0.000409263	0.542787	0.669	0.502	1	2.65771e-07	0.476286	0.628	0.479	0.00318872	0.000409263	5.31542e-07
AAEL014102		0.000190801	0.481634	0.723	0.566	1	3.6239e-07	0.378557	0.697	0.551	0.00434796	0.000190801	7.24781e-07
AAEL021419		0.0313894	0.436175	0.538	0.419	1	3.69161e-07	0.606169	0.51	0.386	0.0044292	0.0313894	7.38322e-07
AAEL018154		0.00113191	-1.45469	0.138	0.242	1	4.24492e-07	-0.969765	0.101	0.21	0.00509306	0.00113191	8.48984e-07
AAEL026276		4.32521e-07	0.794057	0.292	0.138	0.00518939	0.000459399	0.825767	0.17	0.113	1	0.000459399	8.65042e-07
AAEL019573		0.000113066	0.391195	0.946	0.77	1	7.30512e-07	0.410025	0.844	0.761	0.00876468	0.000113066	1.46102e-06
AAEL019601		1.43852e-06	0.513854	0.385	0.212	0.0172593	0.0101456	0.284939	0.254	0.2	1	0.0101456	2.87703e-06
AAEL009072	ribonucleoprotein	0.235586	-0.256651	0.846	0.814	1	1.51866e-06	-0.400331	0.793	0.81	0.0182209	0.235586	3.03732e-06
AAEL017005	GPCR Neuropeptide Y Family	0.00787418	0.317029	0.485	0.366	1	2.36046e-06	0.589554	0.461	0.348	0.0283208	0.00787418	4.72091e-06
AAEL002724	munc13-4	0.00650056	0.340715	0.708	0.537	1	3.81508e-06	0.472907	0.599	0.499	0.0457733	0.00650056	7.63014e-06
AAEL027131		0.0542555	-0.952322	0.054	0.103	1	4.22386e-06	-1.07665	0.029	0.104	0.0506779	0.0542555	8.4477e-06
AAEL003014		0.00848194	-0.379672	0.854	0.798	1	4.59284e-06	-0.306998	0.841	0.856	0.0551049	0.00848194	9.18567e-06
AAEL019878		0.000776158	0.474611	0.823	0.755	1	5.59265e-06	0.398126	0.827	0.744	0.0671007	0.000776158	1.11853e-05
AAEL019805		0.0026527	0.29654	0.6	0.421	1	6.48617e-06	0.542903	0.476	0.36	0.0778211	0.0026527	1.29723e-05
AAEL026232		0.00962131	-0.586803	0.446	0.513	1	7.22999e-06	-0.501227	0.501	0.582	0.0867454	0.00962131	1.44599e-05
AAEL010883	sodium/chloride dependent transporter	8.16657e-06	0.731212	0.431	0.261	0.0979825	0.000202205	0.276935	0.346	0.262	1	0.000202205	1.63331e-05
AAEL010041	SH2 domain-containing protein [Source:UniProtKB/TrEMBL;Acc:A0A1S4FPI0]	8.88178e-06	0.495994	0.431	0.253	0.106564	9.19384e-05	0.636914	0.3	0.22	1	9.19384e-05	1.77635e-05
AAEL011365		1.08829e-05	0.677834	0.323	0.173	0.130573	0.0186073	0.348213	0.202	0.16	1	0.0186073	2.17656e-05
AAEL025973		0.00185932	0.318162	0.469	0.323	1	1.35884e-05	0.333026	0.418	0.302	0.163033	0.00185932	2.71765e-05
AAEL019770		0.00534029	-1.24092	0.377	0.438	1	1.36996e-05	-0.906471	0.346	0.444	0.164367	0.00534029	2.7399e-05
AAEL014965	nova	0.012855	-0.355468	0.823	0.775	1	1.73885e-05	-0.393637	0.764	0.754	0.208628	0.012855	3.47768e-05
AAEL026179		0.0107808	0.364695	0.462	0.331	1	1.7684e-05	0.322765	0.464	0.343	0.212173	0.0107808	3.53678e-05
AAEL000576	lachesin, putative	2.13568e-05	1.12322	0.408	0.259	0.256239	0.00411431	0.630607	0.274	0.214	1	0.00411431	4.27132e-05
AAEL000528	GPCR Orphan/Putative Class A Family	2.20826e-05	1.20489	0.385	0.233	0.264947	0.000411928	0.950775	0.297	0.224	1	0.000411928	4.41648e-05
AAEL005945	GPCR Dopamine Family	3.0581e-05	-0.692002	0.708	0.735	0.366911	0.00168847	-0.377693	0.697	0.686	1	0.00168847	6.11611e-05
AAEL014450	Peptidyl-glycine alpha-amidating monooxygenase [Source:UniProtKB/TrEMBL;Acc:A0A1S4G1Z5]	0.00167358	0.402845	0.662	0.518	1	3.99167e-05	0.381692	0.605	0.472	0.478921	0.00167358	7.98318e-05
AAEL005507	inhibitory pou	0.000313463	-1.27346	0.115	0.236	1	4.56531e-05	-0.89906	0.13	0.213	0.547746	0.000313463	9.13041e-05
AAEL011234	reticulon/nogo receptor	5.07607e-05	0.516314	0.746	0.576	0.609027	0.108522	0.313995	0.591	0.541	1	0.108522	0.000101519
AAEL002055	neuroendocrine protein 7b2	0.000326632	0.404915	0.923	0.784	1	5.16332e-05	0.303021	0.841	0.744	0.619495	0.000326632	0.000103264
AAEL019743		0.00312467	0.529426	0.785	0.644	1	5.66953e-05	0.456117	0.697	0.595	0.68023	0.00312467	0.000113387
AAEL019691	Short neuropeptide F [Source:UniProtKB/Swiss-Prot;Acc:A0SIX6]	0.999856	-0.255133	0.238	0.228	1	6.18018e-05	-0.482162	0.115	0.199	0.741498	0.999856	0.0001236
AAEL026074		0.00012289	0.770701	0.308	0.181	1	6.28376e-05	0.475071	0.236	0.156	0.753926	0.00012289	0.000125671
AAEL024181		0.000469303	0.424792	0.954	0.81	1	6.86341e-05	0.308692	0.916	0.804	0.823472	0.000469303	0.000137264
AAEL006615	zinc finger protein	0.173336	-0.475549	0.138	0.18	1	7.32491e-05	-0.472558	0.135	0.229	0.878843	0.173336	0.000146493
AAEL021376		0.000200661	0.691126	0.338	0.206	1	7.70948e-05	0.711308	0.239	0.163	0.924984	0.000200661	0.000154184
AAEL028002		0.000485979	0.893676	0.338	0.217	1	8.37895e-05	0.418914	0.282	0.2	1	0.000485979	0.000167572
AAEL020016		0.000115428	0.562816	0.292	0.165	1	8.79898e-05	0.449593	0.219	0.146	1	0.000115428	0.000175972
AAEL019454		0.00139481	0.678955	0.662	0.523	1	8.93732e-05	0.460669	0.602	0.498	1	0.00139481	0.000178738
AAEL025572		9.04107e-05	0.784688	0.777	0.664	1	0.00024243	0.295198	0.729	0.586	1	0.00024243	0.000180813
AAEL024884		0.00399703	0.37991	0.469	0.335	1	9.69485e-05	0.490674	0.375	0.286	1	0.00399703	0.000193888
AAEL022485		0.326028	-0.306065	0.792	0.759	1	0.000126033	0.314544	0.81	0.721	1	0.326028	0.00025205
AAEL010907		0.000129929	0.449097	0.315	0.177	1	0.0695441	0.332718	0.202	0.172	1	0.0695441	0.000259841
AAEL021100		0.00855992	-0.466233	0.831	0.829	1	0.000159627	-0.380575	0.715	0.767	1	0.00855992	0.000319229
AAEL023141		0.000161628	0.482269	0.715	0.564	1	0.0136015	0.291683	0.599	0.523	1	0.0136015	0.00032323
AAEL021576		0.0747824	-1.65534	0.108	0.155	1	0.000204869	-1.51586	0.078	0.144	1	0.0747824	0.000409695
AAEL003301	MRAS2, putative	0.00528101	0.32012	0.538	0.394	1	0.000210062	0.291014	0.444	0.343	1	0.00528101	0.00042008
AAEL004992	lachesin, putative	0.000260174	0.374198	0.277	0.155	1	0.0125467	0.547028	0.184	0.138	1	0.0125467	0.000520281
AAEL004583		0.161247	-1.17834	0.108	0.144	1	0.000275162	-1.25544	0.078	0.143	1	0.161247	0.000550249
AAEL001867	sodium-dependent phosphate transporter	0.100022	0.331881	0.446	0.387	1	0.000362513	0.36228	0.481	0.391	1	0.100022	0.000724894
AAEL025097		0.236565	-0.254388	0.746	0.68	1	0.000381709	-0.302959	0.648	0.674	1	0.236565	0.000763272
AAEL004427	Prefoldin subunit 3 [Source:UniProtKB/TrEMBL;Acc:Q17CV4]	0.259148	-0.42956	0.154	0.182	1	0.000408586	-0.449946	0.127	0.205	1	0.259148	0.000817005
AAEL008055	nicotinic acetylcholine receptor subunit	0.487989	-0.322268	0.785	0.667	1	0.000410954	-0.42373	0.522	0.568	1	0.487989	0.000821738
AAEL026269		0.0051115	0.295723	0.631	0.465	1	0.000453491	0.263484	0.493	0.395	1	0.0051115	0.000906776
AAEL018313		0.239818	-0.747592	0.215	0.236	1	0.000529225	-0.575738	0.124	0.198	1	0.239818	0.00105817
AAEL021433		0.000563591	0.988503	0.277	0.17	1	0.0123417	0.598101	0.219	0.173	1	0.0123417	0.00112686
AAEL019608	G-protein coupled receptor [Source:UniProtKB/TrEMBL;Acc:A0A411JKB1]	0.00118944	0.43477	0.538	0.385	1	0.000599325	0.409885	0.427	0.343	1	0.00118944	0.00119829
AAEL014303	neuroligin,	0.0325692	-1.65949	0.5	0.495	1	0.000607594	-1.18545	0.38	0.443	1	0.0325692	0.00121482
AAEL017229		0.000647389	1.13027	0.277	0.173	1	0.077198	0.385116	0.19	0.157	1	0.077198	0.00129436
AAEL026392		0.210262	-0.544375	0.223	0.257	1	0.000666597	-0.601139	0.147	0.222	1	0.210262	0.00133275
AAEL008090	glutamate receptor, ionotropic, n-methyl d-aspartate epsilon (nmda epsilon)	0.00489152	0.252541	0.331	0.225	1	0.000694942	0.312224	0.268	0.199	1	0.00489152	0.0013894
AAEL019457		0.593546	-0.261928	0.469	0.398	1	0.000736451	0.339487	0.476	0.39	1	0.593546	0.00147236
AAEL019928		0.000742067	0.709297	0.562	0.402	1	0.075091	0.259557	0.435	0.394	1	0.075091	0.00148358
AAEL010145	sodium/potassium-dependent ATPase beta-2 subunit	0.172261	-1.25036	0.1	0.132	1	0.000901034	-1.07719	0.069	0.126	1	0.172261	0.00180126
AAEL002422	cytoplasmic polyadenylation element binding protein (cpeb)	0.000988507	0.415817	0.192	0.103	1	0.00925343	0.311447	0.173	0.127	1	0.00925343	0.00197604
AAEL007979	tyrosine transporter	0.219651	-0.38756	0.6	0.583	1	0.00101696	-0.483686	0.496	0.549	1	0.219651	0.00203289
AAEL006114	gata-binding factor-c (transcription factor gata-c)	0.00108277	-0.822264	0.146	0.264	1	0.19608	-0.557602	0.182	0.207	1	0.19608	0.00216436
AAEL003378	FMRFamide receptor [Source:UniProtKB/TrEMBL;Acc:A0A1S4F4M7]	0.00118786	0.368141	0.485	0.325	1	0.0020422	0.309209	0.366	0.29	1	0.0020422	0.00237432
AAEL001245	heterogeneous nuclear ribonucleoprotein	0.0405268	-0.383812	0.915	0.835	1	0.00125957	-0.304821	0.741	0.739	1	0.0405268	0.00251755
AAEL009658	alpha,alpha-trehalase	0.272708	-0.635165	0.238	0.18	1	0.00126382	-0.755238	0.101	0.163	1	0.272708	0.00252604
AAEL007197	amino acid transporter	0.00954321	-1.50972	0.077	0.156	1	0.00133704	-1.24489	0.089	0.148	1	0.00954321	0.00267228
AAEL020893		0.00436665	0.295159	0.231	0.142	1	0.00148956	0.318551	0.159	0.106	1	0.00436665	0.0029769
AAEL000860		0.265784	-0.574543	0.608	0.556	1	0.00151642	-0.630757	0.476	0.513	1	0.265784	0.00303053
AAEL028080		0.00153159	0.757652	0.2	0.114	1	0.00408787	0.486771	0.164	0.117	1	0.00408787	0.00306083
AAEL008471		0.513891	-0.490273	0.246	0.252	1	0.00157373	-0.499144	0.153	0.225	1	0.513891	0.00314498
AAEL004855	ADP,ATP carrier protein	0.00160165	-0.538468	0.662	0.718	1	0.00187562	-0.362901	0.715	0.702	1	0.00187562	0.00320074
AAEL001181		0.00162633	0.593529	0.554	0.415	1	0.0356947	0.3723	0.455	0.398	1	0.0356947	0.00325001
AAEL009745	nitric oxide synthase	0.184936	0.725414	0.431	0.346	1	0.00227996	0.365412	0.354	0.275	1	0.184936	0.00455473
AAEL007151	paramyosin, putative	0.208057	-0.404211	0.108	0.143	1	0.00232428	-0.304913	0.061	0.115	1	0.208057	0.00464315

## Sheet: Cluster_8
Table S1. Identification of the marker genes for the brain cells of Aedes aegypti
Gene ID	description	female_p_val	female_avg_log2FC	female_pct.1	female_pct.2	female_p_val_adj	male_p_val	male_avg_log2FC	male_pct.1	male_pct.2	male_p_val_adj	max_pval	minimump_p_val
AAEL018685	cytochrome b	2.40492e-95	3.1519	0.974	0.558	2.88542e-91	1.70959e-76	2.48018	0.909	0.456	2.05117e-72	1.70959e-76	4.80984e-95
AAEL018669	cytochrome c oxidase subunit III	1.49813e-93	3.20469	0.995	0.853	1.79745e-89	5.00986e-89	2.65579	0.991	0.811	6.01083e-85	5.00986e-89	2.99625e-93
AAEL018662	cytochrome c oxidase subunit I	5.18862e-93	3.20246	1	0.874	6.22531e-89	2.40111e-81	2.66484	0.991	0.799	2.88085e-77	2.40111e-81	1.03772e-92
AAEL018668	ATP synthase F0 subunit 6	4.77946e-91	3.00578	0.969	0.556	5.7344e-87	3.95946e-84	2.46652	0.918	0.462	4.75056e-80	3.95946e-84	9.55892e-91
AAEL018664	cytochrome c oxidase subunit II	6.22699e-90	3.11303	0.99	0.775	7.47115e-86	3.91772e-77	2.6111	0.959	0.676	4.70048e-73	3.91772e-77	1.2454e-89
AAEL018678	NADH dehydrogenase subunit 5	6.03834e-62	2.11154	0.526	0.132	7.24481e-58	7.62731e-41	1.67397	0.384	0.106	9.15125e-37	7.62731e-41	1.20767e-61
AAEL018680	NADH dehydrogenase subunit 4	2.66892e-60	2.20894	0.615	0.192	3.20217e-56	1.32971e-46	1.92712	0.498	0.165	1.59538e-42	1.32971e-46	5.33785e-60
AAEL018684	NADH dehydrogenase subunit 6	1.59815e-51	1.74374	0.427	0.096	1.91746e-47	2.64399e-23	1.08766	0.242	0.067	3.17226e-19	2.64399e-23	3.1963e-51
AAEL018687	NADH dehydrogenase subunit 1	3.25271e-46	1.97225	0.557	0.184	3.9026e-42	2.02931e-43	1.58529	0.484	0.155	2.43476e-39	2.02931e-43	6.50542e-46
AAEL026302		3.63362e-44	1.9003	0.385	0.09	4.35961e-40	6.68606e-24	1.32003	0.274	0.084	8.02194e-20	6.68606e-24	7.26723e-44
AAEL018689	16S ribosomal RNA	6.40855e-42	2.21235	0.469	0.141	7.68898e-38	4.5495e-35	1.63631	0.416	0.138	5.45849e-31	4.5495e-35	1.28171e-41
AAEL018658	NADH dehydrogenase subunit 2	6.88922e-31	1.43249	0.312	0.079	8.26569e-27	3.04774e-12	0.91218	0.16	0.052	3.65668e-08	3.04774e-12	1.37784e-30
AAEL003837	ryanodine receptor 3, brain	2.09177e-24	1.39726	0.708	0.457	2.50971e-20	5.30203e-23	1.29543	0.662	0.434	6.36138e-19	5.30203e-23	4.18355e-24
AAEL018671	NADH dehydrogenase subunit 3	2.6416e-24	1.29947	0.37	0.127	3.1694e-20	3.82142e-07	0.774631	0.192	0.095	0.00458495	3.82142e-07	5.28321e-24
AAEL019863		7.16504e-16	-0.774255	0.797	0.906	8.59662e-12	4.22635e-07	-0.412995	0.79	0.881	0.00507078	4.22635e-07	1.43301e-15
AAEL020570		2.30312e-14	-0.973218	0.531	0.752	2.76328e-10	0.000854011	-0.417917	0.584	0.683	1	0.000854011	4.60623e-14
AAEL019849		8.36274e-13	-0.99481	0.698	0.827	1.00336e-08	0.000108599	-0.541656	0.712	0.77	1	0.000108599	1.67255e-12
AAEL002357		5.69155e-12	-0.666907	0.823	0.891	6.82872e-08	0.00065271	-0.293877	0.826	0.866	1	0.00065271	1.13831e-11
AAEL019710		1.06426e-11	-0.65691	0.823	0.912	1.2769e-07	4.59334e-07	-0.462619	0.854	0.891	0.00551109	4.59334e-07	2.12852e-11
AAEL008055	nicotinic acetylcholine receptor subunit	1.19588e-11	-0.802136	0.438	0.681	1.43482e-07	0.0382132	-0.279999	0.516	0.567	1	0.0382132	2.39176e-11
AAEL009212	lola	3.75332e-11	-0.557504	0.771	0.886	4.50323e-07	2.05406e-08	-0.468872	0.699	0.838	0.000246446	2.05406e-08	7.50664e-11
AAEL021100		4.48906e-11	-0.815597	0.714	0.834	5.38598e-07	0.000117449	-0.498979	0.694	0.766	1	0.000117449	8.97812e-11
AAEL001843	ski oncogene	0.000183228	-0.299282	0.729	0.815	1	4.89792e-11	-0.540084	0.584	0.758	5.87652e-07	0.000183228	9.79583e-11
AAEL012911	leucine-rich immune protein (Coil-less)	1.40966e-10	-0.841076	0.5	0.687	1.69131e-06	4.17941e-07	-0.636097	0.466	0.615	0.00501446	4.17941e-07	2.81933e-10
AAEL005945	GPCR Dopamine Family	1.50596e-09	-0.670576	0.557	0.742	1.80685e-05	0.00298255	-0.32591	0.598	0.691	1	0.00298255	3.01192e-09
AAEL019970		1.58676e-09	-0.858725	0.49	0.683	1.90379e-05	0.000304396	-0.378065	0.493	0.618	1	0.000304396	3.17352e-09
AAEL021746		2.49829e-09	-0.602787	0.812	0.895	2.99745e-05	0.000137397	-0.352848	0.845	0.864	1	0.000137397	4.99659e-09
AAEL027655		6.17422e-09	-0.776141	0.531	0.701	7.40783e-05	0.000509993	-0.46351	0.479	0.588	1	0.000509993	1.23484e-08
AAEL018154		0.00230325	-0.897821	0.151	0.243	1	1.06012e-08	-1.38964	0.05	0.21	0.000127193	0.00230325	2.12024e-08
AAEL010168	40S ribosomal protein S2 [Source:UniProtKB/TrEMBL;Acc:Q1HRV1]	1.50462e-08	0.848756	0.568	0.434	0.000180525	9.55691e-06	0.726715	0.521	0.428	0.114664	9.55691e-06	3.00925e-08
AAEL022149		3.79407e-08	-1.24561	0.161	0.34	0.000455212	1.16347e-05	-0.80634	0.123	0.255	0.139593	1.16347e-05	7.58813e-08
AAEL011471	60S ribosomal protein L17 [Source:UniProtKB/Swiss-Prot;Acc:Q1HR65]	4.3399e-08	0.860181	0.458	0.309	0.000520701	0.109439	0.468512	0.338	0.317	1	0.109439	8.6798e-08
AAEL026232		4.74898e-08	0.817039	0.661	0.505	0.000569783	0.0497291	0.279636	0.612	0.575	1	0.0497291	9.49797e-08
AAEL003566		9.33719e-08	-0.880859	0.516	0.658	0.00112028	2.64935e-05	-0.59308	0.511	0.617	0.317869	2.64935e-05	1.86744e-07
AAEL005437	transient receptor potential channel	7.52495e-06	-0.588021	0.568	0.695	0.0902844	2.41162e-07	-0.502773	0.525	0.684	0.00289346	7.52495e-06	4.82324e-07
AAEL024112		3.45666e-07	-0.811996	0.312	0.485	0.0041473	0.00155326	-0.386905	0.324	0.441	1	0.00155326	6.91332e-07
AAEL009114		3.80877e-07	-1.00815	0.25	0.436	0.00456977	0.000112422	-0.792027	0.196	0.322	1	0.000112422	7.61755e-07
AAEL018699		4.94813e-07	-0.955961	0.26	0.43	0.00593677	0.00112086	-0.542244	0.224	0.327	1	0.00112086	9.89626e-07
AAEL019580		5.66219e-07	-0.598327	0.406	0.584	0.0067935	0.0255465	-0.340713	0.42	0.505	1	0.0255465	1.13244e-06
AAEL008827	cell adhesion molecule	7.29391e-07	-1.20491	0.188	0.351	0.00875123	9.3189e-05	-0.875371	0.151	0.271	1	9.3189e-05	1.45878e-06
AAEL019934		1.09291e-06	-0.532116	0.76	0.857	0.0131127	0.0133746	-0.343135	0.767	0.792	1	0.0133746	2.18581e-06
AAEL026260		1.16261e-06	-0.918657	0.557	0.67	0.013949	0.000824653	-0.497583	0.466	0.566	1	0.000824653	2.32521e-06
AAEL010756	40S ribosomal protein S19 [Source:UniProtKB/TrEMBL;Acc:Q1HRR8]	0.0214815	0.558315	0.344	0.295	1	1.68828e-06	0.693323	0.447	0.318	0.020256	0.0214815	3.37655e-06
AAEL019671		1.86723e-06	-0.534341	0.531	0.687	0.022403	9.3177e-05	-0.375943	0.566	0.663	1	9.3177e-05	3.73446e-06
AAEL011786		1.97622e-06	-0.609051	0.667	0.766	0.0237106	0.000116146	-0.372489	0.667	0.746	1	0.000116146	3.95243e-06
AAEL011506		2.16901e-06	-1.03271	0.12	0.267	0.0260238	0.00133992	-0.66503	0.137	0.229	1	0.00133992	4.33801e-06
AAEL025130		9.26373e-05	-1.74969	0.188	0.321	1	2.34545e-06	-1.88388	0.174	0.312	0.0281407	9.26373e-05	4.69089e-06
AAEL004572		2.61853e-06	-0.393411	0.646	0.791	0.0314171	0.00254951	-0.36665	0.671	0.722	1	0.00254951	5.23705e-06
AAEL012914		2.77312e-06	-0.506281	0.474	0.637	0.0332719	0.000582182	-0.368291	0.429	0.548	1	0.000582182	5.54623e-06
AAEL028101		3.65938e-06	-0.533411	0.755	0.831	0.0439052	0.00212474	-0.256754	0.717	0.793	1	0.00212474	7.31874e-06
AAEL007979	tyrosine transporter	4.88422e-06	-0.819725	0.453	0.589	0.0586009	0.000340876	-0.51741	0.438	0.55	1	0.000340876	9.76841e-06
AAEL001526	zinc finger protein	5.357e-06	-0.671701	0.135	0.289	0.0642732	0.0168155	-0.325226	0.169	0.242	1	0.0168155	1.0714e-05
AAEL011587	60S ribosomal protein L27, putative	5.83992e-06	0.728584	0.484	0.366	0.0700673	0.00217612	0.459973	0.447	0.373	1	0.00217612	1.16798e-05
AAEL008192	40S ribosomal protein S3 [Source:UniProtKB/TrEMBL;Acc:Q4F6X0]	6.67048e-06	0.748218	0.406	0.285	0.0800324	0.0280866	0.284092	0.338	0.278	1	0.0280866	1.33409e-05
AAEL022140		6.94503e-06	0.843601	0.63	0.53	0.0833265	0.00015315	0.722745	0.562	0.506	1	0.00015315	1.389e-05
AAEL010567		9.54596e-06	0.410714	0.823	0.771	0.114532	0.0298994	0.25102	0.776	0.752	1	0.0298994	1.90918e-05
AAEL014041		1.63309e-05	-0.542124	0.344	0.519	0.195938	9.67644e-06	-0.558729	0.26	0.428	0.116098	1.63309e-05	1.93528e-05
AAEL000860		0.000220101	-0.635246	0.417	0.563	1	1.12314e-05	-0.656289	0.37	0.516	0.134755	0.000220101	2.24627e-05
AAEL027661		1.31882e-05	-0.769572	0.188	0.346	0.158232	0.00194052	-0.573716	0.178	0.275	1	0.00194052	2.63762e-05
AAEL004217		1.32149e-05	-0.736715	0.651	0.746	0.158552	1.90636e-05	-0.62869	0.562	0.686	0.228725	1.90636e-05	2.64296e-05
AAEL003582	40S ribosomal protein S13 [Source:UniProtKB/TrEMBL;Acc:Q5QC94]	0.00110872	0.609151	0.354	0.268	1	1.32509e-05	0.605227	0.37	0.256	0.158984	0.00110872	2.65016e-05
AAEL006191		0.00300761	-0.427384	0.25	0.355	1	1.54017e-05	-0.615596	0.151	0.288	0.18479	0.00300761	3.08032e-05
AAEL004479	organic cation transporter	1.63138e-05	-1.17547	0.078	0.203	0.195733	0.0103533	-0.697843	0.11	0.176	1	0.0103533	3.26273e-05
AAEL008010	sidestep protein	0.00305549	-0.474096	0.87	0.88	1	1.90341e-05	-0.423689	0.799	0.871	0.228371	0.00305549	3.80678e-05
AAEL001181		2.25529e-05	0.855571	0.526	0.414	0.27059	0.862193	0.33103	0.388	0.403	1	0.862193	4.51053e-05
AAEL005507	inhibitory pou	0.000761991	-0.73658	0.135	0.237	1	3.04713e-05	-0.811883	0.096	0.212	0.365594	0.000761991	6.09416e-05
AAEL019638		3.28095e-05	-0.456423	0.63	0.726	0.393648	0.000181426	-0.421512	0.571	0.664	1	0.000181426	6.56179e-05
AAEL007824	40S ribosomal protein S29 [Source:UniProtKB/TrEMBL;Acc:Q1HRA1]	3.45917e-05	0.753151	0.417	0.316	0.415032	0.000123398	0.619375	0.379	0.284	1	0.000123398	6.91823e-05
AAEL005463	calbindin-32	0.00017634	-0.575606	0.443	0.588	1	3.73848e-05	-0.579634	0.374	0.526	0.448542	0.00017634	7.47681e-05
AAEL024283		0.0407345	-0.281923	0.896	0.907	1	3.86303e-05	-0.514198	0.758	0.813	0.463487	0.0407345	7.72592e-05
AAEL021805		0.000187551	-0.505595	0.417	0.524	1	4.05799e-05	-0.427854	0.333	0.492	0.486878	0.000187551	8.11582e-05
AAEL008334		0.00073832	-0.495696	0.224	0.342	1	4.27465e-05	-0.555718	0.169	0.3	0.512873	0.00073832	8.54912e-05
AAEL026392		0.0419199	-0.498042	0.198	0.258	1	4.62817e-05	-0.716557	0.105	0.222	0.555288	0.0419199	9.25612e-05
AAEL019820		4.99229e-05	-0.462615	0.547	0.679	0.598975	0.000230163	-0.293831	0.493	0.63	1	0.000230163	9.98433e-05
AAEL009763		5.40086e-05	-0.611366	0.62	0.71	0.647995	0.00498053	-0.326927	0.612	0.675	1	0.00498053	0.000108014
AAEL021520		0.00107621	0.28972	0.87	0.841	1	5.65915e-05	0.287693	0.904	0.847	0.678985	0.00107621	0.00011318
AAEL019596		0.00177755	-0.311193	0.682	0.767	1	5.87908e-05	-0.446441	0.658	0.754	0.705372	0.00177755	0.000117578
AAEL003133		6.68061e-05	-0.574225	0.474	0.611	0.80154	0.0518494	-0.255017	0.479	0.552	1	0.0518494	0.000133608
AAEL006447	GATA transcription factor (GATAb)	7.03513e-05	-0.368559	0.667	0.782	0.844075	0.000181243	-0.378763	0.58	0.7	1	0.000181243	0.000140698
AAEL000324	tyrosine-protein kinase drl	7.52169e-05	-0.716293	0.292	0.424	0.902452	0.0331901	-0.280574	0.233	0.309	1	0.0331901	0.000150428
AAEL019917		8.45653e-05	-0.549986	0.505	0.621	1	0.013119	-0.29005	0.548	0.614	1	0.013119	0.000169123
AAEL012212		8.50868e-05	0.389755	0.703	0.61	1	0.104692	0.254353	0.498	0.477	1	0.104692	0.000170166
AAEL004855	ADP,ATP carrier protein	9.97336e-05	0.575309	0.75	0.715	1	0.0464801	0.32944	0.731	0.701	1	0.0464801	0.000199457
AAEL010804	calcium/calmodulin-dependent protein kinase kinase	0.000105474	-0.747186	0.276	0.413	1	0.0331992	-0.391122	0.283	0.363	1	0.0331992	0.000210936
AAEL019426		0.00434042	-0.920868	0.089	0.162	1	0.000107449	-1.20341	0.05	0.141	1	0.00434042	0.000214887
AAEL027240		0.000444997	-0.407378	0.156	0.276	1	0.00011007	-0.456912	0.132	0.256	1	0.000444997	0.000220128
AAEL002372	40S ribosomal protein S11 [Source:UniProtKB/TrEMBL;Acc:Q9GSB1]	0.00365549	0.597902	0.484	0.423	1	0.000110734	0.487423	0.502	0.412	1	0.00365549	0.000221456
AAEL005754	cgmp-dependent protein kinase	0.000116599	-0.865972	0.062	0.164	1	0.00319215	-0.428066	0.087	0.164	1	0.00319215	0.000233184
AAEL003387	cationic amino acid transporter	0.000173209	-0.665331	0.312	0.44	1	0.000117242	-0.59369	0.237	0.367	1	0.000173209	0.000234471
AAEL001532	FAD NAD binding oxidoreductases	0.00013468	-0.53989	0.312	0.45	1	0.00116569	-0.37989	0.269	0.383	1	0.00116569	0.000269343
AAEL019499		0.00255922	-0.307793	0.495	0.613	1	0.000135614	-0.454433	0.438	0.569	1	0.00255922	0.00027121
AAEL018227		0.000144001	-0.363282	0.37	0.537	1	0.0121623	-0.267999	0.365	0.468	1	0.0121623	0.000287982
AAEL005305		0.00014422	-0.553861	0.458	0.574	1	0.00377105	-0.335493	0.42	0.536	1	0.00377105	0.000288419
AAEL005478	flavohemoprotein B5/b5r	0.000147463	-0.746692	0.234	0.354	1	0.0545259	-0.285912	0.21	0.272	1	0.0545259	0.000294905
AAEL019595		0.000152097	-0.548286	0.302	0.435	1	0.00226135	-0.373442	0.283	0.385	1	0.00226135	0.000304171
AAEL002769	homeobox protein prospero/prox-1	0.000176351	0.426699	0.906	0.852	1	0.000744932	0.300057	0.89	0.864	1	0.000744932	0.000352672
AAEL006012	factor for adipocyte differentiation	0.000187799	-0.471644	0.229	0.365	1	0.00778041	-0.273898	0.183	0.274	1	0.00778041	0.000375562
AAEL005817	60S ribosomal protein L26 [Source:UniProtKB/TrEMBL;Acc:Q178R6]	0.000193174	0.641166	0.484	0.388	1	0.0404244	0.461075	0.438	0.407	1	0.0404244	0.000386311
AAEL000747		0.00174885	-0.50876	0.141	0.235	1	0.000195369	-0.560448	0.105	0.211	1	0.00174885	0.0003907
AAEL002487	P53 regulated pa26 nuclear protein sestrin	0.000206611	-0.731294	0.052	0.146	1	0.00209924	-0.517979	0.041	0.106	1	0.00209924	0.00041318

## Sheet: Cluster_9
Table S1. Identification of the marker genes for the brain cells of Aedes aegypti
Gene ID	description	female_p_val	female_avg_log2FC	female_pct.1	female_pct.2	female_p_val_adj	male_p_val	male_avg_log2FC	male_pct.1	male_pct.2	male_p_val_adj	max_pval	minimump_p_val
AAEL002456	b-cell lymphoma/leukemia	2.8025e-52	2.07306	0.75	0.323	3.36244e-48	4.13146e-29	1.81698	0.588	0.286	4.95693e-25	4.13146e-29	5.605e-52
AAEL007120	lim homeobox protein	6.63786e-49	1.8591	0.539	0.153	7.96411e-45	2.79922e-33	1.80345	0.424	0.133	3.35851e-29	2.79922e-33	1.32757e-48
AAEL014125	nk homeobox protein	4.77773e-21	1.37412	0.3	0.095	5.73232e-17	2.29048e-37	1.88425	0.367	0.092	2.74812e-33	4.77773e-21	4.58097e-37
AAEL019878		4.74028e-35	1.20278	0.961	0.749	5.68739e-31	4.84574e-20	0.815981	0.91	0.744	5.81392e-16	4.84574e-20	9.48057e-35
AAEL001500	insulinprotein enhancer protein isl	1.93723e-33	1.65177	0.539	0.203	2.32428e-29	1.78668e-27	1.75989	0.497	0.204	2.14366e-23	1.78668e-27	3.87445e-33
AAEL011125		1.10025e-22	1.75647	0.433	0.186	1.32008e-18	0.042159	0.961266	0.203	0.166	1	0.042159	2.2005e-22
AAEL001867	sodium-dependent phosphate transporter	1.68723e-19	1.37634	0.633	0.379	2.02434e-15	1.87299e-09	1.1025	0.542	0.392	2.24722e-05	1.87299e-09	3.37447e-19
AAEL019983		2.94916e-19	0.624108	0.978	0.88	3.5384e-15	5.9443e-07	0.339135	0.972	0.879	0.00713197	5.9443e-07	5.89832e-19
AAEL011981	glutamate decarboxylase	7.05937e-17	1.23568	0.572	0.335	8.46983e-13	3.68082e-10	0.964665	0.508	0.34	4.41625e-06	3.68082e-10	1.41187e-16
AAEL026392		2.65483e-16	1.10431	0.478	0.247	3.18527e-12	1.72673e-06	1.04242	0.328	0.213	0.0207173	1.72673e-06	5.30967e-16
AAEL021479		3.54017e-16	1.12001	0.706	0.523	4.24749e-12	0.0038937	0.589526	0.514	0.494	1	0.0038937	7.08033e-16
AAEL004305		7.57949e-16	1.15648	0.556	0.338	9.09387e-12	2.72556e-10	1.07328	0.458	0.306	3.27013e-06	2.72556e-10	1.5159e-15
AAEL027655		3.62745e-15	0.679303	0.872	0.687	4.35221e-11	3.73271e-12	0.674155	0.746	0.578	4.47851e-08	3.73271e-12	7.2549e-15
AAEL002571	band 4.1-like protein 4A (NBL4 protein), putative	7.17676e-15	1.00374	0.756	0.587	8.61068e-11	2.09617e-10	1.04793	0.638	0.573	2.51499e-06	2.09617e-10	1.43535e-14
AAEL019464		1.77516e-14	1.0809	0.806	0.665	2.12983e-10	1.49661e-14	1.1165	0.768	0.631	1.79563e-10	1.77516e-14	2.99321e-14
AAEL019844		1.87656e-14	0.584859	0.95	0.938	2.2515e-10	1.13868e-13	0.638377	0.96	0.927	1.36619e-09	1.13868e-13	3.75313e-14
AAEL019667		4.16623e-10	-1.15164	0.478	0.68	4.99865e-06	2.67116e-14	-1.07392	0.339	0.652	3.20485e-10	4.16623e-10	5.34232e-14
AAEL020351		8.9258e-06	-0.688394	0.278	0.458	0.107092	2.71233e-13	-0.979498	0.181	0.497	3.25426e-09	8.9258e-06	5.42466e-13
AAEL007319		3.28874e-13	1.23075	0.456	0.267	3.94583e-09	1.05541e-07	1.09241	0.395	0.269	0.00126628	1.05541e-07	6.57748e-13
AAEL019773		3.47236e-13	0.556354	0.978	0.93	4.16613e-09	5.95218e-13	0.553517	0.944	0.911	7.14143e-09	5.95218e-13	6.94471e-13
AAEL027067		5.23208e-13	2.31008	0.367	0.195	6.27745e-09	0.000341031	1.91321	0.249	0.175	1	0.000341031	1.04642e-12
AAEL025250		6.6499e-13	-0.882439	0.4	0.686	7.97855e-09	2.63265e-11	-0.803529	0.367	0.657	3.15865e-07	2.63265e-11	1.32998e-12
AAEL023374		1.97369e-11	-0.846369	0.317	0.581	2.36804e-07	1.23755e-12	-0.906507	0.266	0.56	1.48481e-08	1.97369e-11	2.4751e-12
AAEL026297		1.85327e-12	1.12742	0.361	0.184	2.22355e-08	7.57221e-05	0.847139	0.237	0.148	0.908513	7.57221e-05	3.70653e-12
AAEL019863		2.5035e-12	0.510699	0.939	0.9	3.0037e-08	1.17831e-10	0.527972	0.904	0.876	1.41373e-06	1.17831e-10	5.00699e-12
AAEL007278	defective proboscis extension response, putative	9.90075e-12	0.806485	0.683	0.534	1.18789e-07	0.00128218	0.524007	0.565	0.522	1	0.00128218	1.98015e-11
AAEL019457		1.1532e-11	-1.71728	0.172	0.409	1.38361e-07	8.76134e-09	-1.19091	0.186	0.403	0.000105119	8.76134e-09	2.3064e-11
AAEL010541		8.31165e-10	-0.68898	0.75	0.867	9.97232e-06	1.31797e-11	-0.816042	0.627	0.832	1.58131e-07	8.31165e-10	2.63595e-11
AAEL019519		2.62242e-11	1.28152	0.328	0.166	3.14638e-07	2.55191e-06	1.13095	0.249	0.143	0.0306178	2.55191e-06	5.24484e-11
AAEL019474		1.29705e-07	0.345562	0.928	0.838	0.0015562	3.56589e-11	0.688519	0.836	0.796	4.27835e-07	1.29705e-07	7.13177e-11
AAEL005633		1.31548e-10	-0.736604	0.439	0.711	1.57831e-06	3.67537e-11	-0.744163	0.362	0.681	4.40971e-07	1.31548e-10	7.35074e-11
AAEL002745	nucleoprotein, putative	5.48519e-11	-1.0654	0.294	0.561	6.58113e-07	8.24368e-11	-0.930218	0.243	0.53	9.89077e-07	8.24368e-11	1.09704e-10
AAEL000243	leucine-rich transmembrane protein	5.72899e-11	-0.900406	0.35	0.604	6.87365e-07	2.75317e-05	-0.467448	0.322	0.535	0.330325	2.75317e-05	1.1458e-10
AAEL013847	diacylglycerol kinase, zeta, iota	9.29057e-11	-0.667635	0.428	0.695	1.11468e-06	1.45966e-08	-0.588936	0.412	0.658	0.00017513	1.45966e-08	1.85811e-10
AAEL028101		9.48248e-11	-0.750587	0.65	0.835	1.13771e-06	1.65003e-08	-0.602038	0.565	0.798	0.000197971	1.65003e-08	1.8965e-10
AAEL019849		9.79034e-11	-1.02368	0.667	0.828	1.17464e-06	1.4785e-07	-0.680526	0.554	0.775	0.0017739	1.4785e-07	1.95807e-10
AAEL019572		1.00718e-10	0.886242	0.75	0.658	1.20842e-06	2.53807e-07	0.720865	0.695	0.644	0.00304517	2.53807e-07	2.01437e-10
AAEL019502		7.11327e-05	1.44577	0.339	0.25	0.85345	1.46813e-10	1.87574	0.39	0.233	1.76146e-06	7.11327e-05	2.93626e-10
AAEL022149		1.62173e-10	-1.1828	0.1	0.342	1.94575e-06	0.0016743	-0.350275	0.136	0.254	1	0.0016743	3.24346e-10
AAEL010471	choline O-acetyltransferase	8.09055e-10	-0.742676	0.244	0.505	9.70704e-06	2.03567e-10	-0.737033	0.237	0.531	2.4424e-06	8.09055e-10	4.07135e-10
AAEL007518	complexin, putative	2.92191e-10	0.434506	0.972	0.952	3.50571e-06	2.87338e-05	0.362291	0.927	0.934	0.344749	2.87338e-05	5.84382e-10
AAEL006432	sugar transporter	9.90606e-07	0.877337	0.528	0.439	0.0118853	3.42274e-10	1.00426	0.542	0.415	4.10661e-06	9.90606e-07	6.84549e-10
AAEL026323		3.31426e-06	-0.582706	0.339	0.551	0.0397645	3.62596e-10	-0.872215	0.243	0.522	4.35043e-06	3.31426e-06	7.25193e-10
AAEL001181		4.23063e-10	1.38488	0.556	0.413	5.07591e-06	3.16931e-05	0.687821	0.497	0.399	0.380254	3.16931e-05	8.46126e-10
AAEL003436	transcription factor coe3	4.63535e-10	2.03807	0.178	0.065	5.56149e-06	0.000842908	1.52573	0.124	0.066	1	0.000842908	9.27069e-10
AAEL019770		1.60753e-06	-1.43194	0.267	0.443	0.0192871	5.02243e-10	-1.39446	0.198	0.446	6.02591e-06	1.60753e-06	1.00449e-09
AAEL008010	sidestep protein	1.38599e-05	0.314102	0.911	0.878	0.166291	5.30677e-10	0.494186	0.927	0.866	6.36706e-06	1.38599e-05	1.06135e-09
AAEL000788	matrix metalloproteinase	1.94233e-05	-0.826961	0.611	0.727	0.23304	5.85195e-10	-1.0226	0.508	0.72	7.02117e-06	1.94233e-05	1.17039e-09
AAEL012412	slit protein	4.78123e-05	-0.554655	0.35	0.527	0.573653	7.96353e-10	-0.765423	0.232	0.506	9.55465e-06	4.78123e-05	1.59271e-09
AAEL012887		5.31287e-07	-0.919553	0.311	0.512	0.00637438	8.35504e-10	-1.02308	0.237	0.496	1.00244e-05	5.31287e-07	1.67101e-09
AAEL006615	zinc finger protein	6.41454e-06	-0.915395	0.05	0.184	0.0769616	9.81591e-10	-1.44552	0.034	0.23	1.17771e-05	6.41454e-06	1.96318e-09
AAEL019757		1.08994e-09	-1.1942	0.128	0.354	1.3077e-05	7.87274e-09	-0.836111	0.124	0.352	9.44571e-05	7.87274e-09	2.17987e-09
AAEL002769	homeobox protein prospero/prox-1	2.22618e-05	-0.852188	0.789	0.857	0.267097	1.48636e-09	-1.1215	0.785	0.867	1.78333e-05	2.22618e-05	2.97271e-09
AAEL027661		1.51337e-09	-1.12348	0.117	0.348	1.81575e-05	6.5713e-07	-0.837514	0.096	0.277	0.00788425	6.5713e-07	3.02675e-09
AAEL024359		7.36541e-09	-0.706124	0.2	0.447	8.83701e-05	2.36244e-09	-0.651161	0.203	0.481	2.83445e-05	7.36541e-09	4.72487e-09
AAEL027242	5-hydroxytryptamine 7 receptor [Source:UniProtKB/TrEMBL;Acc:Q9GQ54]	0.000798971	-0.557351	0.2	0.333	1	2.39695e-09	-1.27122	0.102	0.322	2.87586e-05	0.000798971	4.7939e-09
AAEL002410		2.74233e-09	0.541846	0.861	0.8	3.29025e-05	3.37089e-07	0.531674	0.78	0.786	0.00404439	3.37089e-07	5.48467e-09
AAEL027790		5.73613e-08	-0.825778	0.139	0.352	0.000688221	3.02028e-09	-0.939366	0.113	0.339	3.62373e-05	5.73613e-08	6.04056e-09
AAEL022637		6.06234e-07	-0.708855	0.378	0.607	0.0072736	4.92576e-09	-0.828569	0.322	0.573	5.90993e-05	6.06234e-07	9.85152e-09
AAEL005437	transient receptor potential channel	4.48335e-06	-0.752823	0.55	0.696	0.0537913	5.02928e-09	-0.748295	0.429	0.686	6.03413e-05	4.48335e-06	1.00586e-08
AAEL024086		7.58625e-09	0.864505	0.306	0.158	9.10198e-05	2.36686e-05	0.920743	0.305	0.201	0.283976	2.36686e-05	1.51725e-08
AAEL022539		1.21598e-05	-0.699215	0.239	0.411	0.145893	7.65264e-09	-0.785989	0.147	0.39	9.18164e-05	1.21598e-05	1.53053e-08
AAEL019766		9.0685e-09	-0.650245	0.389	0.608	0.000108804	7.77655e-09	-0.369423	0.322	0.587	9.33031e-05	9.0685e-09	1.55531e-08
AAEL007979	tyrosine transporter	0.000245424	-0.39231	0.411	0.59	1	9.04555e-09	-0.85647	0.294	0.554	0.000108529	0.000245424	1.80911e-08
AAEL023810		0.00517525	0.81392	0.756	0.8	1	1.10251e-08	0.808213	0.831	0.783	0.000132279	0.00517525	2.20501e-08
AAEL024283		1.20281e-08	-1.04577	0.828	0.91	0.000144313	2.95116e-06	-0.808009	0.661	0.816	0.035408	2.95116e-06	2.40562e-08
AAEL007664	nicotinic acetylcholine receptor subunit	1.36979e-08	0.860949	0.683	0.582	0.000164347	2.05976e-07	0.790573	0.627	0.544	0.00247129	2.05976e-07	2.73957e-08
AAEL014773		1.46096e-08	-0.906913	0.144	0.366	0.000175286	0.000892293	-0.298003	0.153	0.29	1	0.000892293	2.92193e-08
AAEL018154		9.05009e-08	-1.40875	0.072	0.246	0.00108583	1.51943e-08	-1.5605	0.034	0.209	0.000182301	9.05009e-08	3.03885e-08
AAEL020092		1.63055e-08	0.439297	0.917	0.914	0.000195634	0.0016774	0.278524	0.808	0.856	1	0.0016774	3.2611e-08
AAEL002684	dachshund,	1.68484e-08	-1.45088	0.111	0.304	0.000202148	7.46206e-05	-0.875252	0.141	0.277	0.895298	7.46206e-05	3.36969e-08
AAEL014334	lachesin, putative	0.000353269	0.61917	0.394	0.304	1	2.33005e-08	1.06722	0.441	0.306	0.000279559	0.000353269	4.6601e-08
AAEL006947	GPCR Neurokinin/Tachykinin Family	0.00646602	0.66165	0.378	0.328	1	2.68334e-08	1.06972	0.401	0.263	0.000321948	0.00646602	5.36669e-08
AAEL019513		2.8585e-08	-1.0042	0.317	0.545	0.000342963	9.92482e-07	-0.812515	0.26	0.484	0.0119078	9.92482e-07	5.717e-08
AAEL005840		3.68449e-08	1.12779	0.3	0.167	0.000442065	8.24977e-06	1.21214	0.277	0.171	0.0989808	8.24977e-06	7.36899e-08
AAEL020570		2.16168e-05	-0.527127	0.594	0.749	0.259359	3.71254e-08	-0.751068	0.463	0.687	0.000445431	2.16168e-05	7.42508e-08
AAEL026232		1.91457e-05	-0.597954	0.339	0.518	0.22971	3.94704e-08	-0.920979	0.379	0.584	0.000473566	1.91457e-05	7.89408e-08
AAEL005674		5.50625e-08	0.922245	0.589	0.499	0.00066064	0.0360586	0.670384	0.441	0.462	1	0.0360586	1.10125e-07
AAEL001894	kek1	6.22284e-08	0.574755	0.672	0.536	0.000746617	0.000870342	0.643619	0.531	0.507	1	0.000870342	1.24457e-07
AAEL009173	fasciclin ii (fas ii)	6.68821e-08	-0.845229	0.217	0.432	0.000802452	7.14825e-05	-0.597745	0.237	0.412	0.857646	7.14825e-05	1.33764e-07
AAEL005507	inhibitory pou	7.55049e-08	-1.25699	0.067	0.239	0.000905908	9.10913e-05	-0.755244	0.085	0.212	1	9.10913e-05	1.5101e-07
AAEL019744		7.66362e-08	-0.779493	0.1	0.301	0.000919481	5.49531e-06	-0.611602	0.096	0.261	0.0659327	5.49531e-06	1.53272e-07
AAEL026914		1.01624e-07	1.03511	0.283	0.155	0.00121929	0.921643	0.357579	0.124	0.131	1	0.921643	2.03248e-07
AAEL025418		1.01863e-07	-0.788379	0.144	0.346	0.00122215	3.01635e-06	-0.573332	0.153	0.338	0.0361901	3.01635e-06	2.03725e-07
AAEL019478		0.000223542	-0.364568	0.256	0.427	1	1.04331e-07	-0.603566	0.141	0.366	0.00125177	0.000223542	2.08663e-07
AAEL027099		1.58314e-07	-1.33126	0.25	0.466	0.00189945	1.28892e-05	-0.833584	0.249	0.446	0.154645	1.28892e-05	3.16628e-07
AAEL019861		1.84829e-07	-0.70782	0.306	0.547	0.00221758	1.56703e-05	-0.563122	0.282	0.485	0.188012	1.56703e-05	3.69658e-07
AAEL000595	beat protein	1.91918e-07	-1.00254	0.05	0.216	0.00230263	9.7074e-05	-0.643307	0.079	0.204	1	9.7074e-05	3.83836e-07
AAEL002859		2.0725e-07	0.941188	0.589	0.525	0.00248659	0.00900814	0.669188	0.463	0.46	1	0.00900814	4.145e-07
AAEL025125		2.87651e-07	-0.66958	0.289	0.503	0.00345124	0.00183348	-0.291131	0.288	0.453	1	0.00183348	5.75303e-07
AAEL020488		3.08128e-07	-0.899275	0.894	0.952	0.00369692	2.10656e-05	-0.669736	0.859	0.926	0.252745	2.10656e-05	6.16256e-07
AAEL007143	voltage-gated potassium channel	3.49394e-07	0.29278	0.872	0.751	0.00419202	3.04712e-05	0.316333	0.768	0.732	0.365593	3.04712e-05	6.98787e-07
AAEL022782		3.71507e-07	-0.837959	0.428	0.617	0.00445735	8.27019e-05	-0.503361	0.446	0.623	0.992258	8.27019e-05	7.43015e-07
AAEL024390		4.03309e-07	0.531121	0.7	0.6	0.0048389	0.00217	0.516651	0.633	0.613	1	0.00217	8.06618e-07
AAEL007889	F-spondin	1.02657e-06	-0.676347	0.128	0.314	0.0123168	4.18928e-07	-0.751668	0.113	0.307	0.0050263	1.02657e-06	8.37855e-07
AAEL013505	GPCR Neuropeptide Y Family	4.36821e-07	-0.522671	0.239	0.449	0.00524098	9.72226e-07	-0.533317	0.186	0.398	0.0116648	9.72226e-07	8.73643e-07
AAEL019841		5.59807e-05	0.351958	0.739	0.705	0.671656	4.85839e-07	0.546171	0.729	0.681	0.0058291	5.59807e-05	9.71679e-07
AAEL024269		7.2842e-05	-0.398598	0.078	0.204	0.873958	5.0889e-07	-0.776848	0.045	0.204	0.00610566	7.2842e-05	1.01778e-06
AAEL019508		5.2619e-07	-0.796283	0.167	0.36	0.00631323	1.26811e-05	-0.597	0.136	0.307	0.152147	1.26811e-05	1.05238e-06
AAEL015314	cAMP-dependent protein kinase type ii regulatory subunit	3.51637e-06	-0.465649	0.433	0.655	0.0421894	5.84512e-07	-0.527802	0.328	0.589	0.00701298	3.51637e-06	1.16902e-06

[truncated: 25 more sheets: Cluster_10, Cluster_11, Cluster_12, Cluster_13, Cluster_14, Cluster_15, Cluster_16, Cluster_17, Cluster_18, Cluster_19, Cluster_20, Cluster_21, Cluster_22, Cluster_23, Cluster_24, Cluster_25, Cluster_26, Cluster_27, Cluster_28, Cluster_29 …]
