# Supplementary material for: Cellular diversity and gene expression profiles in the male and female brain of Aedes aegypti
Source: BMC Genomics. 2022 Feb 10;23:119. doi: 10.1186/s12864-022-08327-9 (PMC8832747; doi:10.1186/s12864-022-08327-9)
Supplement: Supplementary file 2 — Additional file 2: Table S2. Differentially expressed genes in each cell cluster of the male and female brain of Aedes aegypti. [file 12864_2022_8327_MOESM2_ESM.xlsx]

## Sheet: Cluster_0
Table S2 Differentially expressed genes in each cell cluster of male and female Aedes aegyptim brain
Gene ID	description	p_val	avg_log2FC	pct.1	pct.2	p_val_adj
AAEL004793	dipeptidyl-peptidase	1.47408e-37	1.04924	0.955	0.762	1.7686e-33
AAEL022912	Male determiner protein Nix	1.48185e-30	-2.36513	0.026	0.408	1.77792e-26
AAEL014760		1.41736e-11	-0.97181	0.366	0.538	1.70055e-07
AAEL021376		1.18958e-08	0.747642	0.253	0.102	0.000142726
AAEL013894		4.7962e-08	0.719238	0.136	0.038	0.000575448
AAEL003014		1.45547e-07	-0.505213	0.725	0.75	0.00174627
AAEL011211		6.32014e-07	0.431296	0.634	0.402	0.0075829
AAEL005437		1.67283e-06	0.480627	0.781	0.63	0.0200707
AAEL022542		2.14865e-06	0.568241	0.257	0.122	0.0257795
AAEL028205		2.93459e-06	0.791538	0.106	0.03	0.0352092
AAEL019589		3.03644e-06	0.549329	0.283	0.144	0.0364312
AAEL009150		9.2501e-06	-0.712397	0.442	0.524	0.110983
AAEL024330		1.02586e-05	0.604403	0.362	0.216	0.123082
AAEL011751		1.8951e-05	0.455181	0.125	0.045	0.227375
AAEL019821		2.56902e-05	0.495351	0.336	0.193	0.308231
AAEL019455		2.99504e-05	0.399613	0.494	0.331	0.359345
AAEL009430		3.52608e-05	-0.34774	0.804	0.824	0.423059
AAEL024283		3.69948e-05	0.91192	0.845	0.752	0.443863
AAEL022190		6.96283e-05	0.969847	0.287	0.174	0.835401
AAEL018117		8.42631e-05	0.388181	0.132	0.054	1
AAEL021284		9.00938e-05	0.546763	0.196	0.097	1
AAEL026914		9.6731e-05	0.502398	0.196	0.099	1
AAEL024411		0.000112141	0.460302	0.257	0.142	1
AAEL022833		0.0001206	0.403444	0.419	0.27	1
AAEL011338		0.000138296	0.516348	0.166	0.078	1
AAEL001240		0.000157098	0.373666	0.306	0.173	1
AAEL001148		0.000161124	0.551797	0.23	0.126	1
AAEL018234		0.000185106	0.457529	0.589	0.453	1
AAEL019570		0.000194902	0.461722	0.226	0.125	1
AAEL018219		0.000205085	0.518806	0.166	0.08	1
AAEL001808		0.000219294	0.370693	0.328	0.194	1
AAEL023676		0.00026209	0.319017	0.181	0.089	1
AAEL002998		0.000305128	0.338481	0.257	0.141	1
AAEL011125		0.000316671	0.505056	0.219	0.123	1
AAEL002358		0.0003534	0.343808	0.147	0.068	1
AAEL015100		0.00036719	0.381363	0.147	0.068	1
AAEL025111		0.000369807	0.498176	0.494	0.367	1
AAEL019846		0.000376335	0.472796	0.249	0.145	1
AAEL019939		0.000399766	0.445311	0.509	0.351	1
AAEL027655		0.000420628	0.506143	0.525	0.392	1
AAEL026945		0.000446062	0.381771	0.358	0.225	1
AAEL021301		0.000483838	0.342557	0.211	0.115	1
AAEL006447		0.000486544	0.391105	0.694	0.578	1
AAEL007637		0.000536251	0.368036	0.125	0.057	1
AAEL000251		0.000555651	0.28981	0.196	0.104	1
AAEL004351		0.00057894	0.381723	0.377	0.241	1
AAEL018228		0.000591976	0.44812	0.234	0.139	1
AAEL002636		0.000670653	0.325161	0.102	0.042	1
AAEL020008		0.000727323	0.463942	0.313	0.196	1
AAEL001242		0.000737996	0.380935	0.683	0.522	1
AAEL005840		0.000761567	0.325369	0.211	0.119	1
AAEL000576		0.00077886	0.620835	0.272	0.17	1
AAEL018236		0.000810868	0.461012	0.143	0.073	1
AAEL010347		0.000812014	0.385443	0.264	0.158	1
AAEL005111		0.00117755	0.325466	0.321	0.199	1
AAEL012106		0.00120824	0.301106	0.404	0.27	1
AAEL012206		0.00122252	0.278626	0.253	0.151	1
AAEL020950		0.00127164	0.327031	0.181	0.099	1
AAEL027096		0.00131578	0.385267	0.147	0.075	1
AAEL001231		0.00152547	-0.27222	0.928	0.925	1
AAEL025572		0.00152792	0.349677	0.698	0.552	1
AAEL006490		0.00167726	0.429679	0.166	0.091	1
AAEL019607		0.00184448	0.259566	0.204	0.119	1
AAEL020847		0.00198116	0.265274	0.109	0.051	1
AAEL020230		0.00205509	0.273366	0.109	0.051	1
AAEL023762		0.00210676	0.267164	0.121	0.058	1
AAEL013959		0.00214606	0.553623	0.204	0.123	1
AAEL020954		0.00230711	0.340888	0.215	0.129	1
AAEL024841		0.00233075	0.399341	0.189	0.109	1
AAEL021054		0.00240481	0.2593	0.355	0.238	1
AAEL011092		0.00246669	0.281799	0.117	0.057	1
AAEL010926		0.00252894	0.357358	0.313	0.206	1
AAEL025353		0.0025679	0.318568	0.343	0.229	1
AAEL027661		0.00278496	0.309871	0.302	0.196	1
AAEL004415		0.00281417	0.36376	0.426	0.293	1
AAEL009092		0.00282398	0.373523	0.102	0.048	1
AAEL026710		0.00289166	0.251194	0.23	0.135	1
AAEL008210		0.00299438	0.293666	0.185	0.104	1
AAEL028004		0.00300162	0.36957	0.102	0.048	1
AAEL019656		0.0030479	0.362205	0.143	0.077	1
AAEL022465		0.00319379	0.378574	0.562	0.441	1
AAEL021539		0.00321112	0.379431	0.2	0.12	1
AAEL008390		0.00338406	0.289234	0.136	0.073	1
AAEL017238		0.00356992	0.481644	0.223	0.139	1
AAEL003388		0.00358359	0.380652	0.147	0.081	1
AAEL019766		0.0038663	0.495837	0.687	0.563	1
AAEL019416		0.00391572	0.307729	0.604	0.469	1
AAEL023658		0.00406959	0.27785	0.717	0.573	1
AAEL009957		0.00424329	0.329258	0.136	0.073	1
AAEL019898		0.00431752	0.253986	0.396	0.276	1
AAEL005612		0.00445191	0.317873	0.328	0.224	1
AAEL023993		0.00446184	0.457804	0.215	0.135	1
AAEL021556		0.00459795	0.288687	0.377	0.267	1
AAEL005766		0.0046428	0.356606	0.151	0.084	1
AAEL026825		0.00468794	0.326328	0.136	0.074	1
AAEL004717		0.00524811	0.2658	0.351	0.232	1
AAEL002676		0.00533898	0.309504	0.102	0.051	1
AAEL005798		0.00596966	0.258738	0.121	0.064	1
AAEL024454		0.00609383	0.264939	0.842	0.756	1
AAEL003355		0.00628773	-0.587506	0.064	0.12	1
AAEL006947		0.00629064	0.283682	0.234	0.152	1
AAEL018254		0.00643692	0.366998	0.332	0.228	1
AAEL014258		0.00666246	0.28644	0.343	0.241	1
AAEL008662		0.00695506	0.315376	0.174	0.106	1
AAEL015416		0.00697507	0.278241	0.245	0.16	1
AAEL002539		0.00697712	0.286244	0.181	0.11	1
AAEL025903		0.00698505	0.268122	0.498	0.379	1
AAEL025226		0.00724446	0.296987	0.317	0.216	1
AAEL008824		0.00767096	0.250312	0.234	0.147	1
AAEL001245		0.0079461	0.31924	0.743	0.621	1
AAEL018125		0.00811071	0.504768	0.294	0.203	1
AAEL018341		0.0081757	0.335298	0.268	0.176	1
AAEL000523		0.00837338	-0.338117	0.426	0.467	1
AAEL021545		0.00881326	0.25372	0.14	0.08	1
AAEL013803		0.0089293	0.264224	0.121	0.067	1
AAEL023581		0.00924569	0.349519	0.192	0.12	1
AAEL012212		0.00964965	0.28079	0.562	0.434	1
AAEL003111		0.00976236	-0.30081	0.638	0.66	1
AAEL010854		0.01016	0.306342	0.113	0.062	1
AAEL023527		0.0103041	-0.595698	0.121	0.179	1
AAEL010286		0.0104836	0.297384	0.125	0.071	1
AAEL019710		0.0105455	-0.279382	0.857	0.845	1
AAEL028002		0.0106028	0.260369	0.249	0.168	1
AAEL012513		0.0112864	0.274127	0.347	0.25	1
AAEL002988		0.0113398	0.253743	0.234	0.151	1
AAEL019556		0.0114652	0.269348	0.358	0.254	1
AAEL004236		0.0117722	-0.481617	0.257	0.316	1
AAEL019917		0.0121615	-0.349785	0.536	0.559	1
AAEL004992		0.0122802	0.425429	0.174	0.112	1
AAEL008067		0.0125205	0.307297	0.109	0.061	1
AAEL024145		0.0127134	0.276839	0.268	0.176	1
AAEL008652		0.0127399	0.571669	0.181	0.119	1
AAEL003914		0.0131787	-0.30344	0.698	0.714	1
AAEL018664		0.0137155	0.286876	0.702	0.576	1
AAEL019513		0.0151644	0.300694	0.475	0.367	1
AAEL009171		0.0151757	0.270364	0.136	0.081	1
AAEL010756		0.0160733	0.271981	0.272	0.189	1
AAEL019860		0.017291	0.349315	0.721	0.655	1
AAEL015064		0.0176455	0.264577	0.132	0.078	1
AAEL005256		0.0177194	0.279426	0.234	0.161	1
AAEL007804		0.0180093	0.34144	0.132	0.08	1
AAEL019925		0.0189771	0.261504	0.155	0.097	1
AAEL003427		0.0217153	-0.51133	0.121	0.171	1
AAEL007764		0.0221758	0.270124	0.268	0.186	1
AAEL009189		0.0239075	-0.294429	0.528	0.53	1
AAEL003473		0.0239347	0.417105	0.204	0.142	1
AAEL013888		0.0240927	0.266671	0.192	0.128	1
AAEL009114		0.0241644	0.704035	0.279	0.205	1
AAEL011365		0.0245009	0.324846	0.2	0.135	1
AAEL004732		0.0247509	0.342529	0.313	0.232	1
AAEL020855		0.0252122	-0.395315	0.442	0.472	1
AAEL008634		0.0270491	-0.294188	0.491	0.528	1
AAEL006114		0.0294383	-0.611364	0.113	0.167	1
AAEL007151		0.0301177	0.257594	0.109	0.065	1
AAEL002011		0.0318832	-0.703834	0.192	0.242	1
AAEL000469		0.032622	0.271195	0.136	0.087	1
AAEL002047		0.0332197	0.251417	0.204	0.138	1
AAEL002551		0.0336238	-0.327921	0.328	0.373	1
AAEL004964		0.0336822	0.250823	0.109	0.065	1
AAEL001455		0.0343809	0.292573	0.102	0.061	1
AAEL024332		0.0348989	0.306653	0.208	0.142	1
AAEL004855		0.0357097	-0.296874	0.585	0.572	1
AAEL009729		0.0367496	-0.529797	0.102	0.148	1
AAEL002411		0.0370072	-0.487839	0.132	0.176	1
AAEL006937		0.037417	-0.457481	0.075	0.118	1
AAEL001181		0.0377249	-0.43082	0.328	0.372	1
AAEL005478		0.0390525	0.318966	0.253	0.18	1
AAEL005285		0.0403194	0.280425	0.14	0.091	1
AAEL011506		0.0406327	-0.567839	0.079	0.12	1
AAEL010541		0.0408937	0.281201	0.868	0.801	1
AAEL000498		0.0423799	-0.299624	0.381	0.421	1
AAEL008443		0.044734	-0.431239	0.196	0.244	1
AAEL023350		0.044994	-0.281846	0.604	0.61	1
AAEL021625		0.0474888	0.283566	0.132	0.087	1
AAEL008056		0.0488442	-0.341837	0.245	0.293	1
AAEL021839		0.0521694	-0.547058	0.091	0.128	1
AAEL020915		0.053115	0.311851	0.125	0.083	1
AAEL019720		0.057187	-0.323723	0.411	0.43	1
AAEL025824		0.0577313	0.251742	0.34	0.267	1
AAEL002804		0.0605071	0.271888	0.125	0.083	1
AAEL000263		0.0644277	-0.367035	0.309	0.338	1
AAEL007664		0.064469	-0.336183	0.43	0.454	1
AAEL020992		0.0645033	-0.460879	0.177	0.216	1
AAEL020614		0.0645156	0.30815	0.14	0.096	1
AAEL019568		0.0656499	-0.271995	0.494	0.521	1
AAEL018662		0.0661656	0.278783	0.755	0.7	1
AAEL011643		0.0668392	-0.562804	0.113	0.152	1
AAEL012384		0.0677152	-0.509222	0.385	0.405	1
AAEL019879		0.0687847	-0.481581	0.091	0.126	1
AAEL012640		0.0694547	-0.491714	0.408	0.427	1
AAEL009745		0.0732124	0.435811	0.313	0.241	1
AAEL012887		0.0735029	0.25323	0.525	0.437	1
AAEL011757		0.0739084	-0.306224	0.253	0.293	1
AAEL019496		0.0757932	-0.297771	0.343	0.374	1
AAEL014622		0.0791638	-0.444214	0.14	0.174	1
AAEL002125		0.0840374	-0.340414	0.268	0.296	1
AAEL007772		0.0850855	0.364016	0.494	0.408	1
AAEL020570		0.0866583	0.259879	0.623	0.534	1
AAEL025569		0.0887684	-0.408695	0.147	0.184	1
AAEL009026		0.0919815	-0.304202	0.083	0.119	1
AAEL001500		0.0946098	-0.302776	0.128	0.173	1
AAEL002887		0.0999348	-0.394147	0.325	0.332	1
AAEL005817		0.101622	-0.306344	0.264	0.292	1
AAEL008164		0.101727	-0.293883	0.521	0.511	1
AAEL008645		0.103436	-0.359517	0.177	0.21	1
AAEL005629		0.103704	-0.457804	0.147	0.179	1
AAEL000079		0.105717	-0.343282	0.426	0.422	1
AAEL017335		0.111406	-0.545763	0.098	0.128	1
AAEL010168		0.114899	-0.329183	0.302	0.329	1
AAEL001207		0.117252	-0.352368	0.34	0.37	1
AAEL025410		0.119	-0.256453	0.596	0.588	1
AAEL019713		0.122477	-0.306379	0.328	0.343	1
AAEL009517		0.134738	-0.407248	0.094	0.125	1
AAEL004427		0.135788	-0.342132	0.083	0.112	1
AAEL004235		0.136972	-0.319284	0.189	0.219	1
AAEL008063		0.13707	-0.260971	0.098	0.129	1
AAEL005131		0.139142	-0.299743	0.464	0.47	1
AAEL007065		0.139858	-0.303927	0.162	0.193	1
AAEL017329		0.141722	-0.277571	0.272	0.293	1
AAEL005305		0.143417	-0.300815	0.423	0.425	1
AAEL010538		0.148556	-0.387084	0.091	0.12	1
AAEL025477		0.148593	-0.341582	0.113	0.08	1
AAEL009024		0.149185	0.265969	0.113	0.081	1
AAEL012175		0.149804	-0.405485	0.14	0.165	1
AAEL022286		0.151064	-0.415225	0.174	0.197	1
AAEL013882		0.152093	0.454363	0.143	0.11	1
AAEL027786		0.1576	-0.433035	0.158	0.186	1
AAEL008471		0.157772	-0.401199	0.109	0.138	1
AAEL004125		0.158154	-0.304328	0.275	0.3	1
AAEL022496		0.15883	-0.458378	0.075	0.1	1
AAEL012792		0.159823	-0.485917	0.113	0.141	1
AAEL024756		0.162403	-0.27599	0.385	0.395	1
AAEL025818		0.167433	-0.347946	0.117	0.145	1
AAEL005722		0.168535	-0.29663	0.226	0.255	1
AAEL005599		0.178284	-0.395654	0.17	0.192	1
AAEL007699		0.182176	-0.279592	0.268	0.289	1
AAEL009777		0.189001	-0.411266	0.309	0.325	1
AAEL019403		0.189816	-0.340692	0.185	0.208	1
AAEL024713		0.194763	-0.323847	0.272	0.292	1
AAEL012393		0.198204	-0.348543	0.079	0.103	1
AAEL024195		0.198764	-0.313174	0.106	0.131	1
AAEL019970		0.200696	-0.345252	0.325	0.351	1
AAEL018120		0.201581	-0.288789	0.177	0.206	1
AAEL005165		0.206184	-0.302411	0.204	0.224	1
AAEL004488		0.212272	-0.251819	0.487	0.482	1
AAEL005356		0.219384	-0.289884	0.234	0.253	1
AAEL006432		0.220287	-0.276942	0.377	0.372	1
AAEL025386		0.225424	-0.343743	0.208	0.231	1
AAEL012337		0.230652	-0.270364	0.219	0.239	1
AAEL005674		0.233473	-0.261722	0.351	0.358	1
AAEL002896		0.234507	-0.355481	0.117	0.139	1
AAEL001867		0.239985	-0.36577	0.347	0.364	1
AAEL019790		0.248848	-0.305184	0.158	0.18	1
AAEL004444		0.255828	-0.297238	0.106	0.129	1
AAEL022402		0.257433	-0.292413	0.087	0.109	1
AAEL014566		0.262247	0.282995	0.128	0.102	1
AAEL005220		0.272203	-0.250425	0.079	0.1	1
AAEL020972		0.281591	-0.27427	0.166	0.183	1
AAEL007889		0.282652	-0.323848	0.208	0.222	1
AAEL003551		0.284367	-0.27867	0.125	0.145	1
AAEL018221		0.29348	-0.361379	0.181	0.199	1
AAEL024570		0.300228	-0.277115	0.166	0.184	1
AAEL007319		0.300972	-0.312166	0.189	0.205	1
AAEL019875		0.30472	-0.310132	0.196	0.212	1
AAEL019756		0.308178	-0.293316	0.083	0.102	1
AAEL019690		0.311252	-0.298557	0.264	0.274	1
AAEL007838		0.312524	-0.326419	0.192	0.205	1
AAEL024394		0.315002	-0.265371	0.332	0.334	1
AAEL013596		0.317369	-0.268235	0.408	0.389	1
AAEL008422		0.322385	-0.285007	0.087	0.104	1
AAEL001304		0.326418	-0.301703	0.143	0.161	1
AAEL004520		0.327536	-0.311894	0.23	0.239	1
AAEL012964		0.33585	-0.344667	0.189	0.199	1
AAEL010883		0.337408	-0.280428	0.2	0.216	1
AAEL010509		0.33813	-0.346894	0.091	0.106	1
AAEL020834		0.346158	-0.256427	0.26	0.27	1
AAEL027559		0.348528	-0.362714	0.136	0.152	1
AAEL008826		0.349704	-0.262554	0.094	0.112	1
AAEL001434		0.350626	-0.304231	0.14	0.155	1
AAEL000327		0.351248	-0.276217	0.132	0.148	1
AAEL013272		0.351496	-0.417807	0.143	0.154	1
AAEL009541		0.354541	-0.388273	0.121	0.136	1
AAEL025908		0.364444	-0.264171	0.094	0.109	1
AAEL001368		0.364832	-0.281954	0.26	0.27	1
AAEL022105		0.368274	-0.340603	0.132	0.145	1
AAEL005076		0.373316	-0.285566	0.219	0.222	1
AAEL009275		0.374189	-0.295179	0.208	0.212	1
AAEL010933		0.378045	-0.261028	0.128	0.142	1
AAEL017481		0.378638	-0.30202	0.106	0.122	1
AAEL018280		0.378638	-0.258321	0.128	0.144	1
AAEL000433		0.378705	-0.329329	0.136	0.149	1
AAEL021066		0.384453	-0.292919	0.147	0.161	1
AAEL026535		0.387635	-0.366059	0.106	0.118	1
AAEL017212		0.387995	-0.27771	0.385	0.372	1
AAEL011447		0.393199	-0.267054	0.234	0.242	1
AAEL019940		0.405545	-0.349094	0.143	0.155	1
AAEL013128		0.406777	-0.271556	0.174	0.181	1
AAEL023434		0.425368	-0.369535	0.174	0.18	1
AAEL006254		0.427081	-0.285549	0.226	0.228	1
AAEL007041		0.43841	-0.254148	0.113	0.126	1
AAEL001244		0.444226	-0.302868	0.102	0.113	1
AAEL017357		0.449764	-0.291765	0.155	0.163	1
AAEL006265		0.449797	-0.253146	0.34	0.325	1
AAEL017419		0.469584	-0.285209	0.185	0.189	1
AAEL000994		0.472449	-0.300047	0.275	0.27	1
AAEL021817		0.473209	-0.262488	0.098	0.11	1
AAEL021963		0.47473	-0.296959	0.211	0.213	1
AAEL000193		0.47852	-0.305869	0.102	0.112	1
AAEL021724		0.487778	-0.321139	0.113	0.126	1
AAEL010821		0.496475	-0.303324	0.223	0.219	1
AAEL006949		0.509051	-0.276423	0.106	0.115	1
AAEL009240		0.513345	-0.3033	0.14	0.145	1
AAEL013359		0.515763	-0.285027	0.185	0.187	1
AAEL001447		0.525666	-0.306198	0.215	0.21	1
AAEL010041		0.530277	-0.289617	0.219	0.221	1
AAEL021073		0.537328	-0.344082	0.14	0.145	1
AAEL009761		0.543447	0.264867	0.785	0.753	1
AAEL001389		0.55127	-0.294001	0.189	0.187	1
AAEL028132		0.578338	-0.297	0.185	0.183	1
AAEL025245		0.609096	-0.277626	0.389	0.364	1
AAEL028011		0.617419	-0.356692	0.215	0.181	1
AAEL023488		0.620738	-0.270524	0.136	0.138	1
AAEL010924		0.625595	-0.330872	0.098	0.103	1
AAEL007719		0.640278	-0.375175	0.502	0.421	1
AAEL005712		0.642675	-0.297672	0.196	0.193	1
AAEL000536		0.663219	-0.367163	0.351	0.332	1
AAEL019916		0.681974	-0.262758	0.136	0.136	1
AAEL004233		0.692502	-0.544781	0.189	0.164	1
AAEL027566		0.726838	-0.266763	0.196	0.19	1
AAEL000949		0.741116	-0.294175	0.102	0.102	1
AAEL019454		0.767262	0.385465	0.562	0.528	1
AAEL002456		0.781527	0.274255	0.155	0.148	1
AAEL017229		0.792089	-0.319585	0.121	0.109	1
AAEL011644		0.793641	-0.260668	0.174	0.171	1
AAEL004151		0.795985	-0.295904	0.143	0.138	1
AAEL005266		0.845192	-0.250279	0.215	0.203	1
AAEL023761		0.845907	-0.325296	0.177	0.17	1
AAEL024086		0.868642	-0.299976	0.155	0.148	1
AAEL019921		0.881106	-0.257894	0.219	0.2	1
AAEL001167		0.882311	-0.251348	0.166	0.158	1
AAEL020615		0.895751	-0.389426	0.125	0.112	1
AAEL019433		0.91194	-0.252525	0.328	0.298	1
AAEL012920		0.96622	-0.393107	0.132	0.123	1
AAEL009640		0.983719	-0.25805	0.253	0.224	1
AAEL014203		0.998367	-0.298487	0.275	0.251	1

## Sheet: Cluster_1
Table S2 Differentially expressed genes in each cell cluster of male and female Aedes aegyptim brain
Gene ID	description	p_val	avg_log2FC	pct.1	pct.2	p_val_adj
AAEL014760	N_BRCA1_IG domain-containing protein	1.36656e-18	-1.04572	0.5	0.687	1.6396e-14
AAEL004793		1.29667e-39	0.943997	0.984	0.904	1.55574e-35
AAEL022912	Male determiner protein Nix	1.67796e-51	-2.52255	0.029	0.571	2.01321e-47
AAEL022285		1.75479e-13	-0.327757	1	1	2.1054e-09
AAEL011211		9.02005e-13	0.998056	0.803	0.483	1.08223e-08
AAEL011751		4.75359e-11	0.653005	0.255	0.067	5.70335e-07
AAEL010523		3.72948e-09	0.444184	0.977	0.858	4.47463e-05
AAEL003014		5.11426e-09	-0.509314	0.848	0.873	6.13609e-05
AAEL020092		6.05132e-09	0.488211	0.977	0.886	7.26037e-05
AAEL011757		2.65873e-08	-0.952052	0.332	0.473	0.000318995
AAEL023762		1.62775e-07	0.544309	0.21	0.07	0.00195298
AAEL013894		1.89898e-07	0.550666	0.223	0.078	0.00227839
AAEL009150		2.51805e-07	-0.545286	0.635	0.695	0.00302115
AAEL018685		3.38456e-07	0.694997	0.71	0.486	0.00406079
AAEL008071		1.40739e-06	-0.484167	0.732	0.731	0.0168859
AAEL009637		1.92296e-06	0.478473	0.642	0.421	0.0230717
AAEL008354		2.40065e-06	-0.257908	0.997	0.995	0.0288029
AAEL022931		3.30658e-06	0.447509	0.332	0.163	0.0396723
AAEL019846		4.95195e-06	0.382572	0.416	0.222	0.0594135
AAEL022542		5.79485e-06	0.447346	0.352	0.178	0.0695266
AAEL011222		8.8386e-06	0.417388	0.394	0.212	0.106045
AAEL001240		8.85173e-06	0.462208	0.432	0.243	0.106203
AAEL018664		9.31946e-06	0.606788	0.845	0.682	0.111815
AAEL010374		9.69471e-06	0.315278	0.216	0.085	0.116317
AAEL012212		1.24974e-05	0.350461	0.842	0.599	0.149944
AAEL018219		1.26218e-05	0.545299	0.258	0.114	0.151437
AAEL014825		1.54215e-05	0.418021	0.432	0.245	0.185027
AAEL001432		1.79539e-05	0.282941	0.203	0.08	0.215411
AAEL005458		2.01832e-05	0.336013	0.319	0.16	0.242158
AAEL009430		2.1968e-05	-0.298547	0.945	0.933	0.263572
AAEL023286		2.42846e-05	0.321423	0.894	0.724	0.291366
AAEL006642		2.69366e-05	0.313067	0.342	0.178	0.323186
AAEL023350		3.55789e-05	-0.331227	0.8	0.811	0.426875
AAEL006895		4.12693e-05	0.344787	0.139	0.047	0.495149
AAEL011013		4.63863e-05	0.472255	0.139	0.049	0.556543
AAEL019737		5.26005e-05	0.507894	0.677	0.499	0.631101
AAEL025680		5.50895e-05	0.4111	0.361	0.202	0.660964
AAEL018668		7.19668e-05	0.525666	0.671	0.481	0.863458
AAEL027658		8.01982e-05	0.330672	0.155	0.059	0.962218
AAEL003794		8.83957e-05	0.520378	0.206	0.098	1
AAEL018662		9.42507e-05	0.548319	0.929	0.863	1
AAEL012384		0.000114244	-0.589719	0.532	0.605	1
AAEL020893		0.00011831	0.261125	0.213	0.098	1
AAEL000444		0.000125282	0.296758	0.19	0.083	1
AAEL018036		0.000129294	0.51507	0.41	0.251	1
AAEL012796		0.000131758	0.433003	0.371	0.217	1
AAEL018234		0.000133918	0.545443	0.752	0.612	1
AAEL025133		0.000164576	0.30613	0.161	0.067	1
AAEL009114		0.000180813	0.361928	0.461	0.282	1
AAEL020110		0.000181144	0.286297	0.145	0.057	1
AAEL003267		0.000193289	-0.360235	0.732	0.744	1
AAEL010661		0.000198016	0.297479	0.132	0.049	1
AAEL008171		0.000212898	0.34036	0.387	0.23	1
AAEL000324		0.000215142	0.381471	0.4	0.245	1
AAEL015100		0.000215565	0.317647	0.326	0.183	1
AAEL001569		0.000221459	0.303217	0.281	0.147	1
AAEL000176		0.000228925	0.280757	0.468	0.292	1
AAEL001245		0.000229671	0.397323	0.855	0.724	1
AAEL027088		0.000232742	0.274747	0.235	0.116	1
AAEL015180		0.000233857	0.374975	0.61	0.424	1
AAEL019805		0.000247994	0.326528	0.658	0.475	1
AAEL015099		0.00025192	0.262197	0.268	0.14	1
AAEL019779		0.000251982	0.316529	0.555	0.351	1
AAEL019691		0.000257084	0.316292	0.203	0.096	1
AAEL006169		0.000291397	0.338642	0.271	0.147	1
AAEL023243		0.000293182	0.265145	0.755	0.563	1
AAEL007971		0.000341252	0.427421	0.229	0.119	1
AAEL000571		0.000348769	0.259299	0.129	0.049	1
AAEL003412		0.000373374	0.385387	0.323	0.186	1
AAEL006905		0.000392937	0.336575	0.252	0.134	1
AAEL017272		0.00040591	0.483182	0.49	0.331	1
AAEL001710		0.000406216	0.297852	0.3	0.168	1
AAEL017499		0.000471069	0.29662	0.668	0.481	1
AAEL019446		0.00049054	0.302319	0.303	0.168	1
AAEL004488		0.000491066	-0.373209	0.723	0.711	1
AAEL024562		0.000517827	0.252008	0.126	0.049	1
AAEL013384		0.000539981	0.428276	0.281	0.16	1
AAEL022320		0.000582696	0.279832	0.252	0.132	1
AAEL023508		0.000601949	0.266299	0.216	0.109	1
AAEL011527		0.000608439	0.361184	0.255	0.142	1
AAEL026074		0.000613149	0.375864	0.252	0.14	1
AAEL003111		0.000613543	-0.315239	0.768	0.752	1
AAEL008827		0.000652021	0.329136	0.297	0.171	1
AAEL009806		0.00066539	0.294946	0.119	0.047	1
AAEL002636		0.000679129	0.262603	0.148	0.065	1
AAEL021240		0.000697652	0.253684	0.119	0.047	1
AAEL001571		0.000705017	0.308536	0.184	0.09	1
AAEL020827		0.000720933	0.272012	0.297	0.168	1
AAEL025638		0.000733183	-0.348783	0.603	0.687	1
AAEL020016		0.000777603	0.254802	0.277	0.158	1
AAEL012458		0.00079198	0.293816	0.245	0.134	1
AAEL004105		0.000829296	0.250705	0.477	0.313	1
AAEL022431		0.000844296	-0.324646	0.871	0.853	1
AAEL012152		0.000848183	0.384574	0.165	0.08	1
AAEL015064		0.000849879	0.271746	0.235	0.127	1
AAEL002765		0.000885009	0.556159	0.21	0.114	1
AAEL001099		0.00091973	0.264458	0.103	0.039	1
AAEL027916		0.000935774	0.271819	0.142	0.062	1
AAEL005375		0.000941838	0.268407	0.197	0.101	1
AAEL019986		0.00095065	0.280237	0.813	0.618	1
AAEL020528		0.00103368	0.283397	0.158	0.075	1
AAEL025861		0.00107356	0.271601	0.174	0.085	1
AAEL024283		0.00107891	0.734603	0.897	0.811	1
AAEL006321		0.00120204	0.254988	0.274	0.152	1
AAEL013858		0.00120516	0.272445	0.139	0.062	1
AAEL023013		0.00122901	0.270767	0.106	0.041	1
AAEL010373		0.00130345	0.291262	0.226	0.124	1
AAEL025572		0.00136406	0.373903	0.813	0.703	1
AAEL020008		0.00143528	0.286297	0.506	0.336	1
AAEL023261		0.00148498	0.302351	0.1	0.039	1
AAEL002260		0.00148571	0.281589	0.235	0.132	1
AAEL010286		0.00156318	0.369513	0.203	0.111	1
AAEL024199		0.00157032	0.264326	0.139	0.065	1
AAEL005747		0.00166813	0.673413	0.103	0.041	1
AAEL011830		0.00167233	-0.436102	0.397	0.439	1
AAEL019720		0.0016968	-0.364032	0.645	0.643	1
AAEL008723		0.00171825	0.294441	0.119	0.052	1
AAEL012476		0.00175261	0.262721	0.181	0.093	1
AAEL021376		0.00187733	0.337469	0.265	0.152	1
AAEL016973		0.00203077	0.275274	0.168	0.085	1
AAEL019543		0.00203767	0.268599	0.155	0.075	1
AAEL005463		0.00209673	0.420266	0.671	0.506	1
AAEL019432		0.00212165	0.303846	0.194	0.106	1
AAEL005437		0.00217189	0.287374	0.9	0.793	1
AAEL018341		0.00235097	0.418945	0.423	0.287	1
AAEL027879		0.0025255	0.261449	0.161	0.083	1
AAEL025097		0.00253832	-0.294247	0.748	0.724	1
AAEL009646		0.00258524	0.251387	0.155	0.078	1
AAEL019570		0.00275271	0.28346	0.355	0.225	1
AAEL019476		0.00276843	0.28372	0.352	0.22	1
AAEL001875		0.00278675	0.265987	0.41	0.269	1
AAEL010471		0.00280286	-0.319088	0.642	0.628	1
AAEL004440		0.00281625	-0.441616	0.139	0.214	1
AAEL011069		0.00290886	0.267854	0.7	0.563	1
AAEL020586		0.00292788	-0.301228	0.865	0.855	1
AAEL001275		0.0029331	0.295844	0.3	0.189	1
AAEL026488		0.00294517	0.482008	0.135	0.065	1
AAEL002903		0.00309593	-0.496305	0.171	0.243	1
AAEL024359		0.00326061	-0.303945	0.526	0.581	1
AAEL000254		0.00345743	0.285347	0.374	0.245	1
AAEL021433		0.00348916	0.33537	0.319	0.202	1
AAEL004952		0.00356855	0.254172	0.2	0.114	1
AAEL006056		0.00381332	0.290487	0.145	0.075	1
AAEL006956		0.0039369	0.273956	0.216	0.124	1
AAEL029068		0.00399499	0.283537	0.403	0.271	1
AAEL003064		0.00423984	0.255989	0.229	0.137	1
AAEL000395		0.00438989	0.251222	0.365	0.238	1
AAEL005002		0.00450379	0.307547	0.474	0.333	1
AAEL005834		0.00460025	-0.49515	0.335	0.398	1
AAEL002998		0.00463916	0.256355	0.452	0.31	1
AAEL006035		0.0050065	-0.261307	0.765	0.767	1
AAEL000528		0.00512045	0.478545	0.3	0.199	1
AAEL018669		0.00520355	0.491059	0.91	0.824	1
AAEL012675		0.00527543	0.257451	0.161	0.088	1
AAEL027067		0.00533896	0.499921	0.255	0.16	1
AAEL020456		0.00544586	0.368003	0.645	0.499	1
AAEL011837		0.00578575	0.265121	0.235	0.145	1
AAEL024841		0.00590032	0.2862	0.229	0.137	1
AAEL019485		0.00597387	-0.267398	0.877	0.827	1
AAEL024086		0.00605791	-0.704535	0.168	0.24	1
AAEL019489		0.0063138	0.280078	0.261	0.165	1
AAEL026904		0.00651949	-0.382843	0.1	0.165	1
AAEL023527		0.00670895	-0.458554	0.239	0.302	1
AAEL012633		0.00672743	-0.364759	0.877	0.845	1
AAEL019863		0.00688917	-0.254919	0.906	0.894	1
AAEL019952		0.00706989	0.2527	0.103	0.049	1
AAEL019990		0.00726379	-0.296464	0.768	0.742	1
AAEL014102		0.00840084	-0.292427	0.823	0.811	1
AAEL019826		0.00856456	0.253013	0.265	0.168	1
AAEL019608		0.00878666	0.265198	0.548	0.403	1
AAEL019461		0.00891787	0.336591	0.458	0.328	1
AAEL011643		0.00978183	-0.742419	0.155	0.22	1
AAEL027655		0.0104986	0.302655	0.561	0.437	1
AAEL023265		0.0108125	-0.480764	0.129	0.186	1
AAEL005277		0.0112739	-0.490152	0.219	0.271	1
AAEL008078		0.0116095	0.265661	0.777	0.62	1
AAEL014450		0.0120535	0.281568	0.655	0.512	1
AAEL004269		0.0120774	-0.291844	0.774	0.729	1
AAEL013776		0.0124438	0.38472	0.371	0.256	1
AAEL027482		0.0129455	0.276038	0.31	0.207	1
AAEL026232		0.0142778	-0.251387	0.916	0.873	1
AAEL021679		0.0156916	-0.293973	0.706	0.685	1
AAEL005544		0.0164275	0.289326	0.435	0.31	1
AAEL010545		0.0181629	0.368954	0.161	0.101	1
AAEL001268		0.0185445	0.387031	0.148	0.088	1
AAEL018294		0.0194087	-0.292824	0.697	0.713	1
AAEL027078		0.0197276	-0.46825	0.135	0.189	1
AAEL027399		0.0210439	-0.439631	0.165	0.217	1
AAEL012998		0.0220631	0.279239	0.49	0.38	1
AAEL009189		0.0221545	-0.265519	0.694	0.659	1
AAEL022046		0.0227357	-0.390613	0.468	0.465	1
AAEL027786		0.0230314	-0.519872	0.306	0.336	1
AAEL018320		0.0239213	0.326074	0.7	0.558	1
AAEL019755		0.0251491	-0.256849	0.945	0.922	1
AAEL024606		0.0258731	-0.447614	0.058	0.101	1
AAEL021955		0.0262087	-0.444484	0.161	0.209	1
AAEL008426		0.0263993	0.252375	0.419	0.307	1
AAEL026260		0.027324	0.316283	0.69	0.558	1
AAEL004478		0.0274974	-0.284974	0.7	0.698	1
AAEL027562		0.0277256	-0.39029	0.177	0.233	1
AAEL004236		0.0359452	-0.271417	0.487	0.483	1
AAEL027203		0.0366118	0.26717	0.59	0.475	1
AAEL007715		0.0367331	-0.363922	0.287	0.318	1
AAEL002169		0.0383327	-0.30694	0.374	0.406	1
AAEL000993		0.0385144	-0.326731	0.477	0.486	1
AAEL019481		0.0396751	-0.508436	0.503	0.522	1
AAEL001242		0.0419752	0.378015	0.797	0.677	1
AAEL009640		0.0420737	-0.425802	0.39	0.393	1
AAEL010541		0.0440319	0.256591	0.932	0.899	1
AAEL009733		0.0443474	-0.340612	0.068	0.109	1
AAEL019804		0.0455639	0.258651	0.132	0.083	1
AAEL022328		0.0468191	-0.334269	0.458	0.444	1
AAEL027307		0.0472235	-0.329796	0.406	0.416	1
AAEL008257		0.0475917	-0.303432	0.571	0.55	1
AAEL007539		0.0479389	-0.34921	0.326	0.341	1
AAEL008401		0.0483475	-0.44598	0.103	0.142	1
AAEL004399		0.0495625	0.308967	0.316	0.24	1
AAEL007505		0.0526233	-0.33292	0.065	0.103	1
AAEL009173		0.0538631	-0.280874	0.452	0.473	1
AAEL011125		0.0540596	0.264079	0.271	0.199	1
AAEL022771		0.0542027	-0.354334	0.106	0.15	1
AAEL004992		0.0562609	0.350621	0.223	0.16	1
AAEL011981		0.0586062	-0.350962	0.281	0.331	1
AAEL026764		0.0635316	0.261331	0.145	0.098	1
AAEL020508		0.0640782	-0.354686	0.235	0.271	1
AAEL005840		0.0685894	-0.650899	0.197	0.235	1
AAEL024884		0.0714259	0.256257	0.355	0.269	1
AAEL009264		0.0740348	-0.251683	0.103	0.142	1
AAEL027616		0.0741186	-0.357951	0.3	0.326	1
AAEL005817		0.0749287	-0.301682	0.432	0.426	1
AAEL008707		0.0840563	-0.354091	0.455	0.434	1
AAEL020351		0.086748	-0.262516	0.687	0.654	1
AAEL008390		0.0925662	0.263947	0.21	0.147	1
AAEL021724		0.092914	-0.457645	0.213	0.24	1
AAEL000053		0.0937001	-0.283334	0.077	0.111	1
AAEL009777		0.0943084	-0.395695	0.471	0.455	1
AAEL026169		0.0960134	-0.25282	0.555	0.535	1
AAEL000239		0.0960179	-0.355855	0.261	0.282	1
AAEL010665		0.0991001	-0.437431	0.245	0.261	1
AAEL014057		0.10132	-0.309529	0.471	0.455	1
AAEL023560		0.102057	-0.281273	0.455	0.437	1
AAEL020625		0.106694	-0.340644	0.113	0.145	1
AAEL006675		0.109968	-0.263591	0.429	0.421	1
AAEL007838		0.110932	-0.459178	0.235	0.261	1
AAEL005524		0.111507	-0.321518	0.171	0.204	1
AAEL002446		0.120315	-0.30399	0.239	0.256	1
AAEL010082		0.120469	-0.294045	0.084	0.114	1
AAEL019790		0.120489	-0.374767	0.261	0.279	1
AAEL028132		0.120686	-0.272401	0.29	0.313	1
AAEL010064		0.124542	-0.251476	0.435	0.45	1
AAEL021284		0.127698	0.277344	0.213	0.158	1
AAEL012792		0.12922	-0.562486	0.181	0.204	1
AAEL002692		0.131695	-0.292725	0.503	0.494	1
AAEL011502		0.131789	-0.278481	0.084	0.114	1
AAEL019546		0.13551	-0.332478	0.416	0.403	1
AAEL003005		0.139463	-0.326161	0.216	0.238	1
AAEL005492		0.140657	-0.258071	0.435	0.437	1
AAEL003551		0.146053	-0.36076	0.152	0.183	1
AAEL025091		0.149979	-0.329553	0.206	0.235	1
AAEL006254		0.154519	-0.265894	0.361	0.372	1
AAEL009326		0.156046	-0.29912	0.329	0.328	1
AAEL007002		0.1615	-0.301714	0.11	0.137	1
AAEL006552		0.16208	-0.333692	0.184	0.204	1
AAEL009517		0.162591	-0.355103	0.161	0.189	1
AAEL002351		0.167862	-0.313714	0.268	0.284	1
AAEL004936		0.169184	-0.338119	0.297	0.295	1
AAEL022970		0.170117	-0.295153	0.258	0.271	1
AAEL006054		0.171204	-0.404535	0.258	0.264	1
AAEL025977		0.178061	-0.254443	0.41	0.406	1
AAEL019753		0.182129	-0.3862	0.126	0.147	1
AAEL023681		0.189002	-0.281847	0.423	0.39	1
AAEL027099		0.190537	-0.286729	0.552	0.509	1
AAEL011092		0.193702	-0.294829	0.126	0.15	1
AAEL004702		0.198759	-0.354575	0.11	0.132	1
AAEL006711		0.200163	-0.280568	0.09	0.114	1
AAEL009745		0.200581	0.298231	0.394	0.323	1
AAEL004995		0.203785	-0.32915	0.171	0.189	1
AAEL026355		0.209378	-0.320565	0.226	0.243	1
AAEL023046		0.211375	-0.290931	0.355	0.344	1
AAEL021738		0.223012	-0.299253	0.268	0.269	1
AAEL026193		0.225333	-0.337282	0.113	0.134	1
AAEL019519		0.228252	-0.264331	0.129	0.152	1
AAEL001914		0.233827	-0.303502	0.119	0.142	1
AAEL006077		0.234141	-0.342093	0.584	0.543	1
AAEL005097		0.234372	-0.259204	0.335	0.331	1
AAEL006160		0.236116	-0.346585	0.187	0.212	1
AAEL019814		0.240781	-0.308948	0.284	0.284	1
AAEL019991		0.242308	-0.299487	0.1	0.121	1
AAEL002866		0.24417	-0.299265	0.332	0.326	1
AAEL020302		0.254713	-0.263308	0.426	0.39	1
AAEL012884		0.25472	-0.267721	0.094	0.114	1
AAEL012154		0.25722	-0.351942	0.152	0.168	1
AAEL005971		0.264496	-0.30985	0.484	0.475	1
AAEL014717		0.266271	-0.28262	0.177	0.196	1
AAEL025202		0.2692	-0.298199	0.103	0.121	1
AAEL013770		0.274017	-0.256301	0.265	0.266	1
AAEL019460		0.277082	-0.315863	0.145	0.16	1
AAEL023022		0.27991	-0.26275	0.171	0.186	1
AAEL006615		0.281527	-0.365482	0.481	0.457	1
AAEL007487		0.282025	-0.307124	0.132	0.15	1
AAEL010655		0.288983	-0.314304	0.258	0.258	1
AAEL010756		0.290198	-0.287307	0.352	0.331	1
AAEL013825		0.292415	-0.282978	0.123	0.14	1
AAEL006676		0.304314	-0.281635	0.168	0.183	1
AAEL007820		0.304504	-0.268718	0.106	0.124	1
AAEL007282		0.304542	-0.26021	0.303	0.292	1
AAEL003407		0.311317	-0.258171	0.274	0.282	1
AAEL021750		0.312185	-0.305022	0.1	0.116	1
AAEL001992		0.336358	-0.27105	0.555	0.491	1
AAEL006949		0.336886	-0.297458	0.184	0.191	1
AAEL006205		0.33953	-0.250053	0.21	0.22	1
AAEL012482		0.342677	-0.286721	0.355	0.346	1
AAEL001360		0.343925	-0.254157	0.116	0.132	1
AAEL017054		0.34657	-0.288542	0.229	0.233	1
AAEL018056		0.355464	-0.258885	0.106	0.121	1
AAEL018342		0.380576	-0.285816	0.432	0.401	1
AAEL011702		0.385486	-1.43632	0.087	0.101	1
AAEL011285		0.395821	-0.272984	0.1	0.114	1
AAEL003116		0.398418	-0.293836	0.142	0.152	1
AAEL008431		0.405927	-0.250078	0.139	0.15	1
AAEL014425		0.407716	-0.270314	0.126	0.137	1
AAEL020646		0.410194	-0.305001	0.258	0.253	1
AAEL027559		0.42155	-0.459391	0.277	0.264	1
AAEL003777		0.425477	-0.31081	0.313	0.3	1
AAEL020950		0.437221	-0.257456	0.203	0.209	1
AAEL008107		0.443902	-0.289971	0.252	0.243	1
AAEL004472		0.453717	-0.262319	0.206	0.204	1
AAEL014520		0.462816	-0.253486	0.145	0.155	1
AAEL001448		0.469926	-0.262211	0.252	0.243	1
AAEL006249		0.473863	-0.296002	0.181	0.183	1
AAEL009874		0.474722	-0.255455	0.255	0.245	1
AAEL006511		0.47927	-0.251009	0.29	0.269	1
AAEL002435		0.48085	-0.285378	0.142	0.147	1
AAEL026028		0.487275	-0.293604	0.11	0.116	1
AAEL010502		0.520373	-0.298838	0.358	0.32	1
AAEL026837		0.525007	-0.26252	0.116	0.121	1
AAEL003083		0.528823	-0.25311	0.142	0.147	1
AAEL025380		0.56605	0.297961	0.119	0.103	1
AAEL011106		0.60769	-0.251563	0.348	0.315	1
AAEL014203		0.61066	-0.37071	0.4	0.375	1
AAEL027774		0.630221	-0.26021	0.329	0.295	1
AAEL019819		0.65757	-0.275451	0.219	0.209	1
AAEL019852		0.667958	-0.290465	0.3	0.269	1
AAEL005518		0.681701	-0.291351	0.177	0.173	1
AAEL002548		0.741514	-0.258194	0.226	0.212	1
AAEL027905		0.758037	-0.253847	0.197	0.186	1
AAEL023322		0.768517	-0.250912	0.332	0.295	1
AAEL006751		0.777994	-0.250872	0.213	0.199	1
AAEL026560		0.788056	0.258966	0.41	0.375	1
AAEL004233		0.813901	-0.464858	0.31	0.284	1
AAEL008031		0.848469	-0.333308	0.168	0.152	1
AAEL010626		0.867667	-0.296325	0.374	0.32	1
AAEL017374		0.887032	-0.352206	0.429	0.382	1
AAEL001695		0.897445	0.304425	0.116	0.119	1

## Sheet: Cluster_2
Table S2 Differentially expressed genes in each cell cluster of male and female Aedes aegyptim brain
Gene ID	description	p_val	avg_log2FC	pct.1	pct.2	p_val_adj
AAEL004793	dipeptidyl-peptidase	6.98753e-66	1.02018	1	0.979	8.38364e-62
AAEL022912	Male determiner protein Nix	6.99091e-78	-2.30401	0.108	0.798	8.3877e-74
AAEL022285		6.20476e-27	-0.411221	1	1	7.44447e-23
AAEL003014		2.1348e-23	-0.625515	0.933	0.958	2.56134e-19
AAEL014760		8.96349e-23	-0.843871	0.748	0.866	1.07544e-18
AAEL011211		1.80289e-16	0.829341	0.892	0.701	2.16311e-12
AAEL009150		3.2744e-16	-0.572772	0.857	0.934	3.92862e-12
AAEL009430		1.2935e-14	-0.378079	0.99	0.984	1.55194e-10
AAEL011757		9.79627e-13	-0.831379	0.449	0.646	1.17536e-08
AAEL004236		8.9456e-12	-0.547935	0.64	0.785	1.07329e-07
AAEL012060		7.84659e-11	0.356432	0.127	0.008	9.41433e-07
AAEL011751		1.89425e-10	0.528787	0.36	0.155	2.27273e-06
AAEL019793		8.03518e-09	-0.288641	0.981	0.979	9.64061e-05
AAEL008071		9.71714e-09	-0.363874	0.924	0.958	0.000116586
AAEL022649		3.87613e-08	-0.526165	0.073	0.218	0.000465058
AAEL023762		1.19311e-07	0.461437	0.338	0.165	0.00143149
AAEL015180		1.34642e-07	0.488595	0.822	0.667	0.00161543
AAEL023265		1.61991e-07	-0.541251	0.223	0.381	0.00194357
AAEL009189		1.62898e-07	-0.333029	0.857	0.885	0.00195445
AAEL004478		1.64737e-07	-0.41227	0.86	0.887	0.00197652
AAEL022328		1.91257e-07	-0.491551	0.624	0.688	0.0022947
AAEL023286		8.08903e-07	0.29187	0.981	0.924	0.00970522
AAEL025410		1.18886e-06	-0.40872	0.863	0.913	0.014264
AAEL002551		1.51134e-06	-0.357857	0.717	0.769	0.0181331
AAEL010523		2.16416e-06	0.375418	0.99	0.95	0.0259655
AAEL009637		2.39247e-06	0.477435	0.828	0.722	0.0287048
AAEL018226		3.00054e-06	0.337422	0.277	0.134	0.0360005
AAEL000109		4.88009e-06	-0.278919	0.022	0.113	0.0585513
AAEL004427		5.01373e-06	-0.443481	0.239	0.386	0.0601547
AAEL025097		5.92512e-06	-0.330356	0.889	0.898	0.0710896
AAEL023527		6.90812e-06	-0.418145	0.404	0.549	0.0828836
AAEL023560		7.17446e-06	-0.364449	0.653	0.703	0.0860791
AAEL009488		7.18867e-06	0.270785	0.162	0.058	0.0862497
AAEL010576		7.90427e-06	-0.30845	0.895	0.911	0.0948355
AAEL023003		7.94343e-06	-0.322775	0.828	0.861	0.0953053
AAEL012212		8.54286e-06	0.306505	0.943	0.816	0.102497
AAEL027786		9.32783e-06	-0.508217	0.478	0.564	0.111915
AAEL005834		1.0465e-05	-0.449786	0.541	0.672	0.125559
AAEL017499		1.11171e-05	0.331943	0.869	0.756	0.133383
AAEL004673		1.13499e-05	0.266938	0.299	0.155	0.136176
AAEL025669		1.3727e-05	-0.282844	0.019	0.1	0.164696
AAEL019454		1.38462e-05	0.645869	0.863	0.814	0.166127
AAEL001368		1.45518e-05	-0.439484	0.548	0.667	0.174592
AAEL027135		1.62263e-05	0.397707	0.949	0.919	0.194683
AAEL010065		1.675e-05	0.321888	0.303	0.163	0.200967
AAEL013894		1.771e-05	0.417583	0.331	0.199	0.212484
AAEL019740		2.09538e-05	-0.373118	0.793	0.808	0.251403
AAEL025391		2.40405e-05	-0.306964	0.863	0.89	0.288437
AAEL019720		2.4441e-05	-0.296638	0.828	0.837	0.293243
AAEL017391		2.89702e-05	-0.284643	0.876	0.9	0.347584
AAEL019528		2.94195e-05	0.466814	0.761	0.593	0.352976
AAEL005069		3.31468e-05	0.299679	0.395	0.241	0.397696
AAEL010661		4.18518e-05	0.307337	0.207	0.097	0.502138
AAEL020123		4.29081e-05	-0.417202	0.401	0.52	0.514811
AAEL001240		4.62022e-05	0.490623	0.586	0.438	0.554335
AAEL000324		5.07334e-05	0.449956	0.656	0.48	0.608699
AAEL001906		5.26337e-05	-0.328653	0.745	0.777	0.631499
AAEL018668		5.31965e-05	0.463094	0.844	0.727	0.638252
AAEL022431		5.60046e-05	-0.252341	0.936	0.963	0.671943
AAEL019527		5.69533e-05	0.299339	0.548	0.37	0.683326
AAEL003551		5.73787e-05	-0.512683	0.178	0.307	0.68843
AAEL011471		8.64839e-05	-0.376073	0.494	0.598	1
AAEL005701		9.30866e-05	0.293913	0.201	0.097	1
AAEL010471		0.00010972	-0.417454	0.688	0.753	1
AAEL021026		0.000117511	0.424199	0.102	0.031	1
AAEL002769		0.00012402	-0.421956	0.841	0.864	1
AAEL009604		0.000125468	0.273599	0.35	0.215	1
AAEL009047		0.000140062	0.252173	0.169	0.076	1
AAEL009640		0.000180237	-0.427623	0.519	0.585	1
AAEL023107		0.000191861	-0.28249	0.838	0.84	1
AAEL006394		0.000200382	-0.345222	0.885	0.887	1
AAEL001352		0.000213424	-0.353421	0.611	0.656	1
AAEL004488		0.00023364	-0.323543	0.806	0.811	1
AAEL017212		0.000256294	-0.305779	0.621	0.701	1
AAEL005827		0.000262475	0.264298	0.271	0.157	1
AAEL018685		0.000263703	0.458885	0.838	0.735	1
AAEL007838		0.000264583	-0.445314	0.401	0.504	1
AAEL009574		0.000265202	0.347583	0.417	0.286	1
AAEL012384		0.00026953	-0.461211	0.732	0.793	1
AAEL007149		0.000277974	-0.271517	0.057	0.139	1
AAEL002692		0.000287499	-0.348046	0.605	0.701	1
AAEL024920		0.000306783	0.449732	0.159	0.073	1
AAEL027916		0.000333112	0.273505	0.245	0.136	1
AAEL019826		0.000345972	0.262202	0.471	0.32	1
AAEL017030		0.00040788	-0.282027	0.768	0.769	1
AAEL027096		0.000421747	0.31732	0.357	0.226	1
AAEL024359		0.000422524	-0.312071	0.678	0.759	1
AAEL004855		0.000451979	-0.267741	0.892	0.898	1
AAEL013808		0.000452313	0.254765	0.653	0.475	1
AAEL022608		0.000460805	0.27188	0.293	0.181	1
AAEL007493		0.000493667	-0.867962	0.127	0.05	1
AAEL019715		0.000528048	-0.352893	0.475	0.559	1
AAEL009806		0.00054525	0.25328	0.232	0.131	1
AAEL020827		0.00054809	0.315959	0.49	0.357	1
AAEL003919		0.000564683	0.263971	0.252	0.142	1
AAEL025520		0.000595149	0.299945	0.29	0.181	1
AAEL005451		0.000717512	-0.370171	0.475	0.549	1
AAEL006169		0.000770133	0.325842	0.436	0.302	1
AAEL013251		0.000793386	-0.275998	0.611	0.68	1
AAEL002455		0.000800086	-0.290027	0.153	0.252	1
AAEL024606		0.000829193	-0.270362	0.115	0.207	1
AAEL025416		0.000961938	0.301444	0.395	0.276	1
AAEL010190		0.000977635	0.336649	0.287	0.184	1
AAEL023193		0.00102435	-0.364047	0.596	0.625	1
AAEL017098		0.00105801	0.256929	0.127	0.055	1
AAEL010757		0.00106057	-0.33996	0.611	0.656	1
AAEL024536		0.00109375	-0.371502	0.576	0.604	1
AAEL021429		0.00109803	0.256989	0.739	0.63	1
AAEL011587		0.00112118	-0.401554	0.561	0.622	1
AAEL024562		0.00129286	0.250447	0.22	0.126	1
AAEL006932		0.00136315	-0.321908	0.223	0.325	1
AAEL018294		0.00147289	-0.297484	0.841	0.887	1
AAEL024086		0.00151091	-0.468438	0.277	0.375	1
AAEL009729		0.00160777	-0.389149	0.366	0.459	1
AAEL005256		0.00170374	0.258067	0.529	0.394	1
AAEL007772		0.0017354	0.389705	0.812	0.711	1
AAEL020689		0.00175576	-0.287975	0.538	0.598	1
AAEL017329		0.00182047	-0.269086	0.678	0.717	1
AAEL017481		0.00184729	-0.345953	0.347	0.428	1
AAEL019940		0.00189524	-0.344794	0.347	0.423	1
AAEL004889		0.00191584	-0.299218	0.28	0.365	1
AAEL005025		0.00202404	-0.275087	0.076	0.15	1
AAEL005817		0.00207701	-0.301295	0.627	0.672	1
AAEL008556		0.00209504	-0.325673	0.624	0.643	1
AAEL000250		0.0021612	-0.254567	0.768	0.782	1
AAEL008427		0.00222322	-0.27612	0.099	0.176	1
AAEL011981		0.00225624	-0.503617	0.338	0.423	1
AAEL019732		0.00229483	-0.315073	0.398	0.486	1
AAEL008048		0.00236383	-0.344025	0.602	0.648	1
AAEL018664		0.00247028	0.491379	0.939	0.906	1
AAEL026232		0.00253603	-0.560531	0.589	0.625	1
AAEL010756		0.00270413	-0.32801	0.494	0.572	1
AAEL020299		0.00276339	0.601429	0.497	0.381	1
AAEL004440		0.00285746	-0.327456	0.239	0.333	1
AAEL020302		0.00307648	-0.288071	0.557	0.614	1
AAEL005843		0.00308769	-0.297887	0.634	0.651	1
AAEL006636		0.00312277	0.289703	0.21	0.131	1
AAEL007197		0.00317271	-0.313057	0.108	0.186	1
AAEL003955		0.00318591	-0.316462	0.443	0.499	1
AAEL002501		0.00326784	0.260648	0.468	0.365	1
AAEL001500		0.00337839	-0.358926	0.293	0.391	1
AAEL002998		0.00364527	0.279259	0.666	0.543	1
AAEL018032		0.00389269	-0.260237	0.783	0.782	1
AAEL003275		0.00395251	-0.382477	0.43	0.478	1
AAEL002518		0.00397847	0.313753	0.92	0.853	1
AAEL019541		0.00424689	0.335803	0.217	0.136	1
AAEL001091		0.00452178	0.383347	0.236	0.157	1
AAEL004995		0.00458185	-0.308187	0.268	0.354	1
AAEL012057		0.00502021	-0.328634	0.439	0.486	1
AAEL008481		0.00535841	-0.301958	0.465	0.52	1
AAEL027559		0.00547621	-0.419477	0.414	0.486	1
AAEL014057		0.00558769	-0.26623	0.691	0.69	1
AAEL007699		0.00559927	-0.284669	0.564	0.598	1
AAEL024330		0.00565099	0.283041	0.736	0.656	1
AAEL025569		0.00584539	-0.325184	0.43	0.483	1
AAEL001207		0.00587042	-0.298614	0.548	0.609	1
AAEL022771		0.0062498	-0.32776	0.245	0.32	1
AAEL020508		0.00668328	-0.343224	0.424	0.478	1
AAEL009891		0.00712354	-0.272225	0.538	0.585	1
AAEL013026		0.00715743	0.268102	0.242	0.157	1
AAEL025824		0.0076377	-0.273871	0.557	0.635	1
AAEL025553		0.00787824	-0.305551	0.506	0.546	1
AAEL004918		0.00799466	-0.308872	0.627	0.646	1
AAEL002419		0.00812587	-0.334044	0.506	0.551	1
AAEL019717		0.00814455	-0.319206	0.213	0.286	1
AAEL004694		0.00840643	0.267972	0.363	0.276	1
AAEL012796		0.00871324	0.298924	0.449	0.357	1
AAEL021738		0.00900568	-0.294471	0.42	0.467	1
AAEL019467		0.00905051	0.360157	1	0.971	1
AAEL003116		0.00919429	-0.267491	0.108	0.176	1
AAEL023379		0.00922057	0.326412	0.876	0.84	1
AAEL024490		0.00928965	0.268425	0.914	0.871	1
AAEL027307		0.0100624	-0.258612	0.656	0.646	1
AAEL024936		0.0109075	-0.28217	0.449	0.486	1
AAEL009541		0.0119045	-0.794531	0.293	0.36	1
AAEL005629		0.0119412	-0.274036	0.401	0.465	1
AAEL018154		0.0123667	-0.270876	0.143	0.215	1
AAEL007539		0.0126508	-0.28367	0.557	0.591	1
AAEL011447		0.013092	-0.316929	0.545	0.57	1
AAEL000032		0.0132122	-0.253812	0.545	0.575	1
AAEL002118		0.0134255	-0.35329	0.363	0.423	1
AAEL022610		0.0134662	-0.332654	0.35	0.42	1
AAEL000315		0.0142927	-0.256972	0.191	0.262	1
AAEL007715		0.0156662	-0.30029	0.433	0.48	1
AAEL001447		0.0165278	-0.291831	0.529	0.564	1
AAEL013359		0.0165926	-0.258138	0.481	0.528	1
AAEL005437		0.0169986	0.310974	0.949	0.916	1
AAEL021955		0.017412	-0.280031	0.331	0.388	1
AAEL017515		0.0182937	-0.256891	0.516	0.533	1
AAEL007319		0.0193457	0.306125	0.608	0.551	1
AAEL009754		0.0194269	-0.268063	0.182	0.247	1
AAEL021953		0.019431	-0.264635	0.092	0.144	1
AAEL002534		0.0195141	-0.255592	0.111	0.168	1
AAEL002896		0.019817	-0.28227	0.363	0.412	1
AAEL017516		0.0209741	-0.287895	0.392	0.441	1
AAEL003420		0.0219012	0.428024	0.102	0.058	1
AAEL024396		0.0229324	0.343977	0.774	0.709	1
AAEL011161		0.0233852	-0.295672	0.408	0.454	1
AAEL000572		0.0239799	-0.304599	0.538	0.546	1
AAEL018234		0.0243514	0.354044	0.838	0.822	1
AAEL018669		0.0245865	0.331097	0.971	0.955	1
AAEL019461		0.0269274	0.33835	0.548	0.475	1
AAEL005581		0.0274373	0.374399	0.226	0.155	1
AAEL010168		0.0276437	-0.25144	0.694	0.68	1
AAEL018131		0.0278918	0.340728	0.185	0.129	1
AAEL007444		0.0283303	-0.281362	0.156	0.213	1
AAEL006644		0.0283702	-0.477841	0.105	0.16	1
AAEL019683		0.0286148	0.27165	0.347	0.276	1
AAEL018662		0.0287742	0.397115	0.968	0.945	1
AAEL013959		0.028777	-0.368556	0.172	0.234	1
AAEL019805		0.0288529	0.423129	0.796	0.753	1
AAEL018236		0.0296696	0.274469	0.373	0.297	1
AAEL027078		0.0302636	-0.362662	0.258	0.304	1
AAEL000385		0.030643	-0.277427	0.236	0.294	1
AAEL005773		0.0306739	0.314981	0.261	0.194	1
AAEL003806		0.0310001	-0.272851	0.459	0.507	1
AAEL028080		0.0315861	-0.305851	0.207	0.27	1
AAEL026074		0.032018	0.347876	0.42	0.331	1
AAEL017054		0.0339661	-0.280172	0.373	0.428	1
AAEL010821		0.0346716	-0.26513	0.506	0.528	1
AAEL005014		0.0352166	-0.326831	0.828	0.814	1
AAEL001242		0.0358832	0.490968	0.873	0.874	1
AAEL007857		0.0368779	-0.28071	0.191	0.249	1
AAEL010047		0.0370589	-0.299887	0.354	0.396	1
AAEL000193		0.0370842	-0.25168	0.283	0.333	1
AAEL002169		0.037177	-0.251674	0.615	0.619	1
AAEL025477		0.037982	-0.450569	0.172	0.231	1
AAEL027868		0.0390076	0.327767	0.49	0.423	1
AAEL003861		0.0400584	-0.251224	0.675	0.738	1
AAEL002583		0.0410188	-0.272987	0.545	0.575	1
AAEL002089		0.0432925	-0.269649	0.379	0.436	1
AAEL027384		0.0453763	-0.275475	0.771	0.709	1
AAEL025380		0.0462662	-0.695503	0.143	0.199	1
AAEL025635		0.04856	-0.314574	0.217	0.262	1
AAEL005681		0.0547681	-0.250862	0.232	0.281	1
AAEL024283		0.0573046	0.516635	0.962	0.927	1
AAEL020019		0.0577447	-0.291332	0.283	0.328	1
AAEL026276		0.0579065	0.373501	0.42	0.336	1
AAEL025125		0.0580761	0.268119	0.803	0.743	1
AAEL004591		0.0614929	-0.281211	0.338	0.375	1
AAEL009114		0.0627063	0.28883	0.554	0.47	1
AAEL021724		0.0631448	-0.272664	0.296	0.346	1
AAEL019653		0.0682667	0.287648	0.799	0.772	1
AAEL006751		0.0699113	-0.253843	0.328	0.367	1
AAEL019667		0.0711513	0.298405	0.908	0.871	1
AAEL004399		0.0727803	0.299772	0.408	0.344	1
AAEL022465		0.0739617	0.327984	0.876	0.814	1
AAEL019608		0.074408	0.31693	0.707	0.635	1
AAEL019811		0.0831623	0.473579	0.513	0.475	1
AAEL013882		0.0833335	-0.350433	0.385	0.436	1
AAEL009777		0.0842133	-0.258759	0.631	0.693	1
AAEL012404		0.0877248	-0.29483	0.073	0.11	1
AAEL007290		0.0877581	-0.253642	0.446	0.47	1
AAEL013272		0.0944901	-0.254138	0.382	0.417	1
AAEL014303		0.10754	-0.365052	0.64	0.635	1
AAEL019904		0.108945	0.271354	0.596	0.525	1
AAEL006283		0.110656	-0.301836	0.182	0.22	1
AAEL017455		0.111128	0.271788	0.347	0.283	1
AAEL005978		0.115898	0.315825	0.799	0.756	1
AAEL019810		0.125427	0.299355	0.93	0.94	1
AAEL002740		0.13002	0.25413	0.201	0.157	1
AAEL010043		0.141227	0.406406	0.519	0.465	1
AAEL019502		0.158533	0.708216	0.404	0.352	1
AAEL010932		0.162918	-0.274253	0.29	0.32	1
AAEL025973		0.178681	0.320337	0.637	0.617	1
AAEL014566		0.182521	0.407045	0.347	0.307	1
AAEL005754		0.18866	-0.254401	0.277	0.304	1
AAEL002261		0.193368	0.25949	0.255	0.215	1
AAEL008443		0.21286	-0.293392	0.424	0.438	1
AAEL026560		0.230333	0.390602	0.561	0.501	1
AAEL010105		0.2351	0.261652	0.162	0.131	1
AAEL024145		0.240985	0.340742	0.58	0.53	1
AAEL014825		0.282631	-0.293936	0.519	0.525	1
AAEL002456		0.307388	-0.38902	0.468	0.462	1
AAEL011702		0.419604	-0.342738	0.146	0.123	1
AAEL019672		0.421268	-0.329005	0.197	0.215	1
AAEL027067		0.446858	-0.602472	0.347	0.344	1
AAEL012792		0.446911	-0.334287	0.334	0.325	1
AAEL014334		0.455994	0.310455	0.599	0.58	1
AAEL003996		0.488041	-0.257124	0.099	0.11	1
AAEL019691		0.514812	0.300052	0.236	0.255	1
AAEL013505		0.555537	0.266354	0.675	0.672	1
AAEL021082		0.637545	0.267605	0.608	0.643	1
AAEL005765		0.643481	-0.298542	0.159	0.139	1
AAEL005747		0.76444	-0.302649	0.121	0.126	1
AAEL007505		0.816575	-0.280498	0.146	0.144	1
AAEL013645		0.853688	-0.55848	0.108	0.102	1
AAEL021147		0.871613	0.438249	0.169	0.16	1

## Sheet: Cluster_3
Table S2 Differentially expressed genes in each cell cluster of male and female Aedes aegyptim brain
Gene ID	description	p_val	avg_log2FC	pct.1	pct.2	p_val_adj
AAEL004793	dipeptidyl-peptidase	1.01261e-27	1.06445	0.958	0.747	1.21493e-23
AAEL014760	N_BRCA1_IG domain-containing protein	2.31864e-11	-1.02765	0.532	0.643	2.7819e-07
AAEL022912	Male determiner protein Nix	1.08986e-29	-2.38603	0.026	0.402	1.30762e-25
AAEL027135		5.46194e-10	0.531309	0.917	0.743	6.55324e-06
AAEL003014		8.35694e-10	-0.673399	0.763	0.801	1.00267e-05
AAEL011211		3.33555e-09	0.686145	0.644	0.349	4.00199e-05
AAEL005363		4.98091e-09	0.930722	0.494	0.237	5.9761e-05
AAEL019660		1.48324e-07	0.378687	0.99	0.892	0.00177959
AAEL019674		1.82689e-07	0.302008	1	1	0.0021919
AAEL002518		2.26156e-07	0.637823	0.596	0.349	0.00271342
AAEL019980		1.58002e-06	0.532035	0.654	0.402	0.0189571
AAEL024283		1.67918e-06	0.327889	0.952	0.809	0.0201468
AAEL008078		2.85168e-06	0.612674	0.702	0.49	0.0342145
AAEL004855		5.33656e-06	-0.583989	0.587	0.643	0.0640281
AAEL019848		9.75334e-06	0.434609	0.907	0.772	0.117021
AAEL019785		1.1142e-05	0.470696	0.74	0.548	0.133681
AAEL006077		1.43244e-05	0.407716	0.875	0.685	0.171864
AAEL025049		1.69015e-05	0.301716	0.965	0.938	0.202784
AAEL003111		1.74228e-05	-0.638552	0.542	0.593	0.209039
AAEL015180		2.18154e-05	0.600502	0.468	0.266	0.261741
AAEL019706		3.13078e-05	-0.735667	0.609	0.627	0.375631
AAEL019589		3.311e-05	0.688343	0.186	0.062	0.397254
AAEL000874		3.34172e-05	0.728638	0.173	0.054	0.40094
AAEL022149		3.3588e-05	0.543974	0.587	0.402	0.402989
AAEL020008		3.9097e-05	0.683366	0.234	0.095	0.469086
AAEL006825		4.10719e-05	0.402532	0.971	0.921	0.49278
AAEL008055		4.46623e-05	0.41123	0.846	0.643	0.535858
AAEL014343		4.61004e-05	0.295719	0.997	0.946	0.553113
AAEL011522		5.38992e-05	0.678557	0.141	0.037	0.646683
AAEL014773		5.53246e-05	0.511402	0.519	0.324	0.663784
AAEL001492		5.65735e-05	0.628536	0.272	0.124	0.678768
AAEL020095		6.95137e-05	0.575336	0.154	0.046	0.834025
AAEL014340		7.17457e-05	0.53237	0.439	0.253	0.860805
AAEL004297		7.59059e-05	0.589581	0.131	0.033	0.910718
AAEL005375		9.64917e-05	0.525893	0.122	0.029	1
AAEL019989		0.000101131	0.328777	0.901	0.78	1
AAEL009588		0.00013157	0.356332	0.651	0.427	1
AAEL010789		0.000154357	0.491807	0.167	0.058	1
AAEL011953		0.00016678	0.511716	0.522	0.336	1
AAEL023658		0.00016877	0.373522	0.849	0.66	1
AAEL019451		0.000172847	0.57022	0.109	0.025	1
AAEL019485		0.000176136	-0.479637	0.676	0.664	1
AAEL025410		0.00017942	-0.723831	0.404	0.485	1
AAEL018234		0.000216621	0.617559	0.429	0.266	1
AAEL026710		0.000228922	0.550728	0.237	0.112	1
AAEL014302		0.000243193	0.655646	0.221	0.104	1
AAEL019846		0.000271017	0.579808	0.231	0.104	1
AAEL019849		0.000273778	0.329275	0.981	0.913	1
AAEL019898		0.000333809	0.471625	0.413	0.253	1
AAEL013473		0.000365115	0.474384	0.471	0.29	1
AAEL004488		0.00043487	-0.715028	0.449	0.51	1
AAEL005526		0.000438093	0.52024	0.458	0.295	1
AAEL009114		0.000458269	0.596912	0.401	0.245	1
AAEL013600		0.000475569	0.443861	0.125	0.037	1
AAEL026782		0.000507378	0.420097	0.228	0.104	1
AAEL005165		0.000530494	-0.947382	0.151	0.245	1
AAEL019440		0.000542642	0.362934	0.372	0.212	1
AAEL009806		0.000563293	0.609605	0.215	0.104	1
AAEL019907		0.00060142	0.389867	0.641	0.44	1
AAEL000254		0.000614701	0.515582	0.244	0.12	1
AAEL008714		0.000734063	0.593755	0.167	0.071	1
AAEL003378		0.000734823	0.382509	0.208	0.095	1
AAEL018248		0.000805527	0.4114	0.394	0.232	1
AAEL008481		0.000835262	-0.730779	0.212	0.307	1
AAEL026560		0.000861804	0.369871	0.49	0.311	1
AAEL008032		0.000883407	0.452519	0.157	0.062	1
AAEL019605		0.000927333	0.483251	0.269	0.141	1
AAEL004211		0.000994075	0.443952	0.147	0.058	1
AAEL025915		0.00100301	0.424412	0.292	0.158	1
AAEL021240		0.0010158	0.417214	0.103	0.029	1
AAEL024884		0.00104189	0.440266	0.471	0.307	1
AAEL019667		0.00107192	0.392228	0.705	0.515	1
AAEL002745		0.0010942	0.342797	0.484	0.299	1
AAEL005451		0.00111882	-0.644418	0.244	0.34	1
AAEL019746		0.00114082	0.329088	0.699	0.523	1
AAEL019446		0.00119654	0.478069	0.196	0.091	1
AAEL005305		0.00122635	0.260053	0.635	0.44	1
AAEL013808		0.00124128	0.314025	0.266	0.137	1
AAEL023681		0.0013539	-0.654655	0.279	0.369	1
AAEL004982		0.00140882	0.303327	0.468	0.29	1
AAEL025006		0.0014249	0.357999	0.308	0.17	1
AAEL013063		0.00144179	0.268261	0.375	0.212	1
AAEL006791		0.00147586	0.345338	0.26	0.137	1
AAEL019743		0.00148507	0.347718	0.702	0.527	1
AAEL019444		0.00155925	0.307999	0.718	0.539	1
AAEL000362		0.00160565	0.311948	0.208	0.1	1
AAEL013509		0.00161213	0.384099	0.311	0.174	1
AAEL001244		0.00166997	0.551225	0.176	0.083	1
AAEL017335		0.0017887	0.458393	0.131	0.05	1
AAEL025380		0.00197132	-0.712425	0.045	0.112	1
AAEL021255		0.00197978	0.296164	0.705	0.515	1
AAEL027203		0.00211064	0.39988	0.571	0.415	1
AAEL012125		0.00214988	0.279283	0.474	0.295	1
AAEL005400		0.00215755	0.383169	0.471	0.315	1
AAEL009150		0.00226262	-0.614731	0.564	0.568	1
AAEL013466		0.00229517	-0.3675	0.619	0.635	1
AAEL005478		0.00230611	0.324684	0.663	0.485	1
AAEL003918		0.00238732	0.352455	0.699	0.502	1
AAEL020205		0.00241999	0.516519	0.189	0.095	1
AAEL012371		0.00242295	0.440958	0.269	0.149	1
AAEL002834		0.00242918	0.356838	0.115	0.041	1
AAEL009151		0.00254355	-0.64194	0.183	0.27	1
AAEL005524		0.00260195	0.42434	0.192	0.095	1
AAEL004964		0.00261774	0.399529	0.109	0.037	1
AAEL017515		0.00276818	0.419208	0.304	0.183	1
AAEL012929		0.00282152	0.426461	0.189	0.091	1
AAEL025572		0.00287839	0.254753	0.731	0.535	1
AAEL001343		0.00299043	0.258164	0.606	0.411	1
AAEL011204		0.00299601	0.318538	0.115	0.041	1
AAEL001532		0.00305685	0.36348	0.51	0.349	1
AAEL022542		0.00306663	0.383541	0.388	0.237	1
AAEL009723		0.00319391	0.431327	0.119	0.046	1
AAEL009857		0.00321234	0.417839	0.112	0.041	1
AAEL023379		0.00323736	0.330954	0.66	0.498	1
AAEL022462		0.00332439	0.375929	0.215	0.112	1
AAEL005149		0.00338178	0.386918	0.529	0.373	1
AAEL006006		0.00340842	0.273676	0.125	0.05	1
AAEL003953		0.00342903	0.269951	0.837	0.668	1
AAEL006113		0.00344074	0.537758	0.237	0.137	1
AAEL006022		0.00350282	0.435216	0.186	0.095	1
AAEL004479		0.00355088	0.329813	0.215	0.112	1
AAEL025973		0.00356639	0.412614	0.404	0.27	1
AAEL019765		0.00364537	0.322835	0.263	0.145	1
AAEL011069		0.00373901	0.365863	0.49	0.332	1
AAEL017994		0.0037439	0.493975	0.103	0.037	1
AAEL011051		0.00374953	0.342053	0.192	0.095	1
AAEL013894		0.00380959	0.341134	0.224	0.12	1
AAEL000498		0.0039784	0.292899	0.5	0.34	1
AAEL009422		0.00402123	-0.377957	0.596	0.631	1
AAEL021533		0.0041494	0.461327	0.212	0.112	1
AAEL007637		0.00429349	0.363249	0.135	0.058	1
AAEL006032		0.00449277	0.283904	0.218	0.116	1
AAEL022180		0.00463705	0.309262	0.442	0.295	1
AAEL005657		0.00468509	0.278793	0.109	0.041	1
AAEL026946		0.00471805	0.445479	0.131	0.058	1
AAEL019951		0.0048415	0.290907	0.888	0.809	1
AAEL010756		0.00484818	-0.538397	0.215	0.299	1
AAEL023286		0.00487026	0.274046	0.753	0.581	1
AAEL001227		0.00490004	0.317352	0.891	0.73	1
AAEL002571		0.00499594	0.556175	0.593	0.461	1
AAEL025824		0.00501067	0.31029	0.381	0.245	1
AAEL010821		0.00506992	-0.660264	0.237	0.311	1
AAEL013384		0.00507739	0.348088	0.103	0.037	1
AAEL003675		0.00532481	-0.64482	0.045	0.104	1
AAEL017030		0.00533792	-0.568998	0.442	0.465	1
AAEL019820		0.00536044	0.317229	0.83	0.685	1
AAEL002214		0.00551884	0.474809	0.288	0.183	1
AAEL025861		0.00553528	-0.544199	0.115	0.195	1
AAEL005044		0.00560785	0.311139	0.407	0.274	1
AAEL014003		0.00565106	0.305041	0.317	0.191	1
AAEL013074		0.00569461	0.315065	0.41	0.274	1
AAEL007979		0.00575962	0.304544	0.74	0.589	1
AAEL024199		0.00578437	0.361645	0.407	0.27	1
AAEL019611		0.00581931	0.357568	0.247	0.141	1
AAEL026551		0.00583924	-0.522994	0.401	0.436	1
AAEL011687		0.00587823	0.365524	0.282	0.174	1
AAEL027978		0.00610737	0.326302	0.619	0.452	1
AAEL001167		0.00613704	0.468087	0.317	0.203	1
AAEL024141		0.00640417	0.275735	0.247	0.141	1
AAEL000395		0.0064419	0.324443	0.365	0.232	1
AAEL005347		0.00647277	0.322856	0.202	0.108	1
AAEL006937		0.0066145	-0.642941	0.061	0.124	1
AAEL018125		0.00671923	0.271231	0.285	0.17	1
AAEL005843		0.00680248	-0.71412	0.224	0.295	1
AAEL018232		0.0069581	0.362481	0.676	0.531	1
AAEL018341		0.00700763	0.286788	0.208	0.112	1
AAEL003387		0.00708473	0.257736	0.439	0.286	1
AAEL000243		0.00722654	0.361038	0.696	0.552	1
AAEL001240		0.00725137	0.314141	0.253	0.149	1
AAEL019626		0.00737268	0.307518	0.189	0.1	1
AAEL007707		0.00773581	0.268282	0.119	0.05	1
AAEL014825		0.007738	0.369643	0.49	0.328	1
AAEL027346		0.00774408	0.327864	0.378	0.245	1
AAEL022979		0.00777822	0.381229	0.288	0.183	1
AAEL018150		0.00792521	0.276758	0.135	0.062	1
AAEL004317		0.00822062	-0.669661	0.061	0.12	1
AAEL019573		0.008338	-0.339068	0.551	0.573	1
AAEL015416		0.00855979	0.282767	0.237	0.137	1
AAEL004125		0.00856262	0.280712	0.481	0.324	1
AAEL004732		0.00864926	-0.500725	0.231	0.32	1
AAEL011587		0.00876283	-0.493242	0.285	0.361	1
AAEL010905		0.00896989	0.266086	0.189	0.104	1
AAEL019826		0.00933974	0.363052	0.215	0.124	1
AAEL002932		0.00953139	0.466786	0.151	0.079	1
AAEL024602		0.0100029	0.321227	0.125	0.058	1
AAEL019472		0.0100906	0.375836	0.16	0.083	1
AAEL012914		0.0101483	0.284778	0.657	0.494	1
AAEL010710		0.0101646	-0.580373	0.173	0.245	1
AAEL022729		0.0102168	0.437372	0.119	0.054	1
AAEL023701		0.0102636	-0.627003	0.404	0.456	1
AAEL008916		0.0103818	0.271619	0.728	0.556	1
AAEL019521		0.0104166	0.260848	0.458	0.311	1
AAEL022286		0.0107021	-0.671802	0.179	0.245	1
AAEL011222		0.0108113	0.280766	0.189	0.104	1
AAEL019705		0.0108164	0.477665	0.42	0.303	1
AAEL006447		0.0110898	0.251623	0.795	0.602	1
AAEL027661		0.011094	0.297046	0.16	0.083	1
AAEL013887		0.0111128	0.282311	0.173	0.091	1
AAEL027774		0.0112557	0.295273	0.314	0.203	1
AAEL005411		0.0112953	0.346833	0.147	0.075	1
AAEL019805		0.0113139	0.252265	0.548	0.411	1
AAEL007205		0.0117339	0.45011	0.122	0.058	1
AAEL003026		0.0120269	-0.515963	0.349	0.394	1
AAEL023243		0.0121541	0.304424	0.599	0.465	1
AAEL007690		0.0123377	-0.660327	0.058	0.112	1
AAEL025638		0.0126446	-0.629804	0.24	0.311	1
AAEL009666		0.0128198	0.299252	0.163	0.087	1
AAEL021427		0.0135873	0.327356	0.253	0.158	1
AAEL013758		0.013704	0.360767	0.279	0.178	1
AAEL019862		0.014352	0.25571	0.75	0.593	1
AAEL017238		0.0147013	0.257557	0.128	0.062	1
AAEL010576		0.0150536	-0.345455	0.554	0.577	1
AAEL009220		0.0152807	0.344151	0.103	0.046	1
AAEL002317		0.0153835	0.310715	0.189	0.108	1
AAEL007633		0.0157225	0.330602	0.154	0.083	1
AAEL028132		0.0158664	-0.736477	0.115	0.178	1
AAEL009841		0.0158697	0.312334	0.487	0.34	1
AAEL008067		0.016247	0.282839	0.109	0.05	1
AAEL004041		0.0164538	0.382439	0.163	0.091	1
AAEL019922		0.0168946	0.305347	0.272	0.174	1
AAEL021708		0.0170035	0.296422	0.144	0.075	1
AAEL019985		0.0170649	0.351871	0.612	0.469	1
AAEL006419		0.0171676	0.304935	0.17	0.095	1
AAEL019640		0.0171732	0.262726	0.429	0.303	1
AAEL001483		0.0171972	0.2513	0.196	0.112	1
AAEL001604		0.0174394	0.400965	0.298	0.199	1
AAEL021301		0.0175854	0.296734	0.196	0.116	1
AAEL027566		0.0176783	0.272672	0.321	0.207	1
AAEL022140		0.0177887	-0.558326	0.462	0.469	1
AAEL003914		0.0179361	-0.254541	0.894	0.846	1
AAEL021082		0.0180495	0.303737	0.715	0.598	1
AAEL022833		0.0181273	0.276559	0.292	0.187	1
AAEL021846		0.0181503	0.419832	0.221	0.137	1
AAEL012718		0.0182362	0.297854	0.471	0.349	1
AAEL001798		0.0183008	0.272347	0.372	0.249	1
AAEL019528		0.0187022	0.257152	0.308	0.203	1
AAEL019966		0.0187441	0.251082	0.721	0.585	1
AAEL004437		0.0189811	0.253832	0.103	0.046	1
AAEL010373		0.0191499	0.417794	0.144	0.079	1
AAEL015314		0.0192529	0.256457	0.513	0.378	1
AAEL017374		0.0193887	-0.421621	0.288	0.349	1
AAEL006993		0.0193903	0.36057	0.221	0.137	1
AAEL013846		0.0194503	0.304997	0.135	0.071	1
AAEL010290		0.0194785	0.334152	0.167	0.095	1
AAEL013209		0.0199063	0.319344	0.401	0.295	1
AAEL027751		0.0201873	0.266695	0.16	0.087	1
AAEL019513		0.0202954	0.268537	0.567	0.419	1
AAEL000275		0.0204908	0.332857	0.244	0.154	1
AAEL023100		0.0205056	0.27873	0.378	0.257	1
AAEL019801		0.0206266	0.271394	0.135	0.071	1
AAEL007767		0.0206291	0.366116	0.205	0.124	1
AAEL024336		0.0209122	0.426503	0.276	0.187	1
AAEL020456		0.0213487	0.307368	0.58	0.436	1
AAEL012675		0.0214202	0.353141	0.138	0.075	1
AAEL018699		0.0217966	0.348953	0.631	0.49	1
AAEL009822		0.022019	0.325699	0.115	0.058	1
AAEL010162		0.0223347	0.296124	0.144	0.079	1
AAEL012347		0.0224429	0.276892	0.196	0.116	1
AAEL010451		0.0225195	-0.558212	0.054	0.104	1
AAEL000166		0.0229805	0.292798	0.369	0.253	1
AAEL000644		0.0233779	-0.716968	0.08	0.133	1
AAEL008471		0.0238085	0.321112	0.468	0.34	1
AAEL025125		0.0241709	0.263713	0.554	0.398	1
AAEL004480		0.0243914	-0.634347	0.09	0.145	1
AAEL019740		0.0246751	-0.466773	0.369	0.407	1
AAEL018350		0.0252983	0.392732	0.147	0.083	1
AAEL012326		0.0254378	-0.267128	0.766	0.739	1
AAEL005446		0.0257304	0.280587	0.577	0.44	1
AAEL011088		0.0258042	0.345578	0.288	0.191	1
AAEL009271		0.0259848	0.421507	0.119	0.062	1
AAEL012633		0.0270969	-0.315965	0.744	0.676	1
AAEL025553		0.0271202	-0.655589	0.253	0.299	1
AAEL019454		0.0271346	-0.612779	0.311	0.349	1
AAEL020950		0.0273425	0.324898	0.125	0.066	1
AAEL010082		0.0278065	0.275579	0.103	0.05	1
AAEL018237		0.0278823	0.284723	0.109	0.054	1
AAEL007292		0.0304402	0.279535	0.141	0.079	1
AAEL007043		0.030898	-0.525905	0.071	0.12	1
AAEL002684		0.0309369	-0.615265	0.17	0.232	1
AAEL021073		0.0314526	-0.570196	0.077	0.129	1
AAEL011161		0.0316622	0.420303	0.208	0.137	1
AAEL019653		0.0322349	0.285852	0.433	0.311	1
AAEL004591		0.0328071	0.265747	0.151	0.087	1
AAEL019841		0.0331823	-0.418119	0.628	0.606	1
AAEL000324		0.0332741	0.427499	0.298	0.212	1
AAEL020123		0.0333591	-0.639317	0.151	0.203	1
AAEL019753		0.0333678	0.271008	0.106	0.054	1
AAEL021083		0.0334532	-0.549419	0.244	0.295	1
AAEL010078		0.0346916	-0.48859	0.096	0.149	1
AAEL018685		0.0347732	0.289165	0.59	0.465	1
AAEL018313		0.0347985	0.275097	0.548	0.44	1
AAEL002435		0.0349376	-0.539874	0.096	0.149	1
AAEL025111		0.0349683	0.268612	0.593	0.461	1
AAEL002260		0.0350779	0.313773	0.106	0.054	1
AAEL013253		0.0351889	0.30048	0.24	0.162	1
AAEL008247		0.0354495	-0.443197	0.054	0.1	1
AAEL013359		0.0356552	-0.473385	0.263	0.315	1
AAEL005704		0.0360062	0.368476	0.138	0.079	1
AAEL004236		0.0366796	-0.69928	0.304	0.332	1
AAEL019447		0.0372028	0.251131	0.154	0.091	1
AAEL007838		0.0399233	-0.657396	0.202	0.253	1
AAEL019744		0.039985	0.296787	0.33	0.241	1
AAEL002083		0.0405793	-0.317407	0.612	0.593	1
AAEL006776		0.040625	0.265325	0.304	0.212	1
AAEL019646		0.0408226	0.353101	0.349	0.249	1
AAEL017212		0.0409639	-0.454332	0.388	0.415	1
AAEL003083		0.0410219	0.336221	0.151	0.091	1
AAEL003976		0.041368	-0.53999	0.106	0.158	1
AAEL002446		0.0423334	-0.455908	0.09	0.141	1
AAEL019866		0.0426492	0.361281	0.128	0.075	1
AAEL000803		0.0438474	0.283877	0.41	0.303	1
AAEL019905		0.0454425	0.26371	0.279	0.191	1
AAEL006885		0.0454584	-0.353585	0.663	0.614	1
AAEL001114		0.0473297	0.285859	0.208	0.137	1
AAEL010941		0.0474918	-0.581077	0.093	0.141	1
AAEL003275		0.0487678	-0.629544	0.147	0.199	1
AAEL019875		0.0493849	-0.506634	0.183	0.232	1
AAEL005985		0.0496376	0.261456	0.176	0.112	1
AAEL019790		0.0502969	0.292757	0.176	0.112	1
AAEL007382		0.0507367	0.318691	0.144	0.087	1
AAEL011332		0.0511868	-0.519769	0.449	0.461	1
AAEL009994		0.0521059	-0.522953	0.301	0.34	1
AAEL004399		0.054365	-0.517645	0.083	0.129	1
AAEL004777		0.0546086	0.275046	0.212	0.141	1
AAEL014886		0.0548043	-0.426298	0.058	0.1	1
AAEL003534		0.0554358	0.274867	0.337	0.245	1
AAEL010655		0.0584722	0.271653	0.179	0.12	1
AAEL018308		0.0585586	0.273835	0.115	0.066	1
AAEL018174		0.0612282	0.30556	0.317	0.232	1
AAEL026260		0.0630515	0.26495	0.542	0.423	1
AAEL012588		0.064865	0.27109	0.109	0.062	1
AAEL011981		0.0652596	-0.50971	0.186	0.232	1
AAEL019433		0.0654027	0.289265	0.192	0.129	1
AAEL000944		0.0662381	0.356365	0.224	0.162	1
AAEL023521		0.0663958	0.278714	0.157	0.1	1
AAEL010800		0.0673208	0.27318	0.103	0.058	1
AAEL012796		0.0675623	0.340258	0.231	0.162	1
AAEL024710		0.0684151	0.302159	0.17	0.112	1
AAEL023019		0.0703841	-0.505126	0.154	0.203	1
AAEL005002		0.070428	0.399728	0.458	0.378	1
AAEL006249		0.0745229	-0.550715	0.087	0.129	1
AAEL026565		0.0762656	-0.513704	0.077	0.116	1
AAEL019501		0.0772293	0.253832	0.163	0.108	1
AAEL019992		0.081742	0.298684	0.558	0.473	1
AAEL001139		0.082712	0.264574	0.173	0.116	1
AAEL020006		0.0828269	-0.637791	0.221	0.253	1
AAEL018154		0.0829805	-0.258092	0.558	0.573	1
AAEL008787		0.0835448	-0.452651	0.109	0.154	1
AAEL010168		0.0877225	-0.422487	0.34	0.365	1
AAEL007805		0.0877616	-0.511914	0.131	0.178	1
AAEL006698		0.0899506	-0.564742	0.157	0.199	1
AAEL002859		0.0912312	-0.316818	0.558	0.544	1
AAEL022750		0.0933044	0.295083	0.183	0.129	1
AAEL020380		0.0981948	-0.374696	0.176	0.224	1
AAEL008071		0.0999713	-0.323486	0.545	0.523	1
AAEL017481		0.101127	-0.464678	0.109	0.149	1
AAEL000987		0.105272	-0.41907	0.205	0.241	1
AAEL023413		0.106826	0.294817	0.115	0.075	1
AAEL001433		0.108041	-0.579166	0.221	0.253	1
AAEL002636		0.10866	0.256451	0.112	0.071	1
AAEL019452		0.109031	-0.343527	0.567	0.531	1
AAEL005817		0.109954	-0.540589	0.314	0.328	1
AAEL021432		0.11188	-0.545908	0.385	0.394	1
AAEL008048		0.115067	-0.46703	0.365	0.378	1
AAEL019669		0.115712	0.266104	0.115	0.075	1
AAEL008514		0.118333	-0.524885	0.253	0.282	1
AAEL012686		0.119641	-0.472959	0.231	0.266	1
AAEL017229		0.119939	-0.615589	0.112	0.149	1
AAEL005510		0.12141	-0.428432	0.077	0.112	1
AAEL019565		0.123994	-0.352512	0.096	0.137	1
AAEL019601		0.124237	0.26647	0.176	0.124	1
AAEL009761		0.128456	-0.359837	0.5	0.502	1
AAEL020586		0.129185	-0.400742	0.478	0.477	1
AAEL018114		0.131402	0.251374	0.285	0.216	1
AAEL019878		0.137954	-0.426443	0.567	0.544	1
AAEL025552		0.140898	-0.354733	0.452	0.461	1
AAEL007042		0.141195	-0.294658	0.426	0.423	1
AAEL011092		0.144265	-0.468439	0.08	0.112	1
AAEL012486		0.146195	-0.383452	0.096	0.133	1
AAEL001207		0.147352	-0.471802	0.144	0.178	1
AAEL002557		0.15108	-0.329236	0.218	0.253	1
AAEL005285		0.158403	-0.444086	0.083	0.116	1
AAEL013272		0.160938	-0.490448	0.163	0.195	1
AAEL006114		0.163677	0.274235	0.478	0.407	1
AAEL007593		0.166171	-0.456708	0.071	0.1	1
AAEL007845		0.168364	-0.499906	0.109	0.141	1
AAEL025391		0.168958	-0.434002	0.324	0.34	1
AAEL006751		0.169664	-0.375906	0.196	0.228	1
AAEL011184		0.169926	-0.398001	0.147	0.183	1
AAEL019991		0.170321	-0.412388	0.074	0.104	1
AAEL018120		0.171751	-0.42636	0.224	0.249	1
AAEL025228		0.182427	-0.508422	0.269	0.286	1
AAEL025123		0.183214	-0.293401	0.09	0.12	1
AAEL020634		0.186399	-0.459108	0.103	0.133	1
AAEL008188		0.189078	-0.398631	0.269	0.29	1
AAEL023003		0.189688	-0.303847	0.458	0.456	1
AAEL020044		0.191714	-0.448432	0.138	0.17	1
AAEL023895		0.191819	-0.373818	0.292	0.315	1
AAEL014562		0.192999	-0.395515	0.151	0.183	1
AAEL006949		0.193916	-0.398907	0.103	0.133	1
AAEL000949		0.1945	-0.393497	0.106	0.137	1
AAEL025808		0.196689	-0.443017	0.119	0.149	1
AAEL005315		0.197628	-0.481828	0.093	0.12	1
AAEL003427		0.199068	-0.522228	0.228	0.249	1
AAEL008431		0.200736	-0.379427	0.083	0.112	1
AAEL007298		0.201058	-0.376436	0.09	0.12	1
AAEL026193		0.205969	-0.421219	0.077	0.104	1
AAEL007197		0.208226	-0.471522	0.09	0.116	1
AAEL007889		0.210954	-0.455241	0.112	0.141	1
AAEL021955		0.215591	-0.385363	0.141	0.17	1
AAEL003794		0.216333	-0.429193	0.119	0.145	1
AAEL013966		0.219647	-0.377841	0.138	0.166	1
AAEL014527		0.227811	-0.303403	0.516	0.494	1
AAEL018354		0.228146	-0.423706	0.09	0.116	1
AAEL011644		0.228207	-0.462326	0.103	0.129	1
AAEL024171		0.230224	-0.290546	0.131	0.162	1
AAEL006043		0.230965	-0.401052	0.087	0.112	1
AAEL009891		0.232857	-0.347382	0.157	0.187	1
AAEL006511		0.235086	-0.501174	0.173	0.195	1
AAEL008958		0.235164	-0.420187	0.292	0.295	1
AAEL028080		0.238166	-0.267528	0.096	0.124	1
AAEL013625		0.24008	-0.389225	0.25	0.266	1
AAEL023348		0.24285	-0.477002	0.115	0.141	1
AAEL025130		0.24458	-0.358005	0.173	0.199	1
AAEL005619		0.245072	-0.479044	0.353	0.34	1
AAEL021067		0.248818	-0.347374	0.356	0.353	1
AAEL019728		0.255083	-0.27987	0.324	0.332	1
AAEL001394		0.256801	-0.34722	0.173	0.195	1
AAEL009640		0.257502	-0.391686	0.231	0.249	1
AAEL025097		0.259067	-0.289352	0.657	0.593	1
AAEL000342		0.259997	-0.46342	0.34	0.332	1
AAEL002995		0.26278	-0.321903	0.083	0.108	1
AAEL011012		0.264507	-0.454952	0.093	0.116	1
AAEL024536		0.26564	-0.399441	0.375	0.361	1
AAEL001352		0.266142	-0.501048	0.228	0.237	1
AAEL002551		0.268258	-0.380196	0.292	0.299	1
AAEL012384		0.26856	-0.468707	0.215	0.232	1
AAEL011527		0.272958	-0.420575	0.096	0.12	1
AAEL023527		0.276275	-0.435906	0.147	0.17	1
AAEL004844		0.280959	-0.407237	0.093	0.116	1
AAEL002358		0.284733	-0.276793	0.119	0.145	1
AAEL000584		0.285185	-0.363655	0.141	0.166	1
AAEL026232		0.285692	-0.32685	0.423	0.436	1
AAEL022328		0.286887	-0.351215	0.263	0.282	1
AAEL015006		0.287428	-0.393495	0.157	0.178	1
AAEL005211		0.292026	-0.349835	0.09	0.112	1
AAEL023022		0.292923	-0.39008	0.106	0.129	1
AAEL019484		0.293494	-0.322139	0.253	0.266	1
AAEL018221		0.295482	-0.339707	0.17	0.195	1
AAEL005722		0.296988	-0.341199	0.321	0.32	1
AAEL012057		0.297128	-0.458878	0.176	0.195	1
AAEL004702		0.299049	-0.337669	0.08	0.104	1
AAEL005076		0.313022	-0.354824	0.192	0.212	1
AAEL023560		0.315773	-0.398969	0.321	0.311	1
AAEL014152		0.325469	-0.394794	0.128	0.149	1
AAEL002896		0.32572	-0.265707	0.112	0.137	1
AAEL002047		0.328451	-0.274565	0.179	0.203	1
AAEL012944		0.331707	-0.361974	0.112	0.133	1
AAEL022309		0.334161	-0.53019	0.253	0.266	1
AAEL002692		0.334272	-0.335712	0.462	0.427	1
AAEL011733		0.335495	-0.290231	0.128	0.149	1
AAEL023169		0.3356	-0.338289	0.135	0.158	1
AAEL019814		0.336333	-0.368556	0.244	0.253	1
AAEL010262		0.336659	-0.274673	0.712	0.635	1
AAEL000288		0.337665	-0.252397	0.429	0.411	1
AAEL008398		0.33859	-0.374774	0.125	0.145	1
AAEL008329		0.344441	-0.419202	0.234	0.241	1
AAEL012861		0.351265	-0.262066	0.087	0.108	1
AAEL017447		0.355157	-0.380852	0.109	0.129	1
AAEL013803		0.370681	-0.258174	0.141	0.108	1
AAEL027099		0.372642	-0.403478	0.269	0.274	1
AAEL004325		0.376179	-0.317812	0.362	0.353	1
AAEL009173		0.376327	-0.35165	0.237	0.249	1
AAEL013546		0.37667	-0.349302	0.157	0.174	1
AAEL005544		0.38065	-0.267419	0.234	0.245	1
AAEL007699		0.381369	-0.348236	0.372	0.353	1
AAEL027949		0.386219	-0.341519	0.09	0.108	1
AAEL027444		0.387706	-0.380588	0.266	0.261	1
AAEL010506		0.388283	-0.317908	0.391	0.369	1
AAEL011737		0.38865	-0.420389	0.103	0.12	1
AAEL019794		0.389091	-0.426439	0.112	0.129	1
AAEL005901		0.397476	-0.348214	0.333	0.315	1
AAEL021376		0.397639	-0.276356	0.087	0.104	1
AAEL010318		0.401186	-0.316642	0.298	0.299	1
AAEL027307		0.406189	-0.36691	0.218	0.224	1
AAEL013997		0.408255	-0.339262	0.321	0.315	1
AAEL027111		0.408563	-0.405295	0.096	0.112	1
AAEL003203		0.412452	-0.407803	0.183	0.195	1
AAEL019854		0.413141	-0.291746	0.157	0.174	1
AAEL004986		0.414355	-0.410305	0.096	0.112	1
AAEL010464		0.414889	-0.345652	0.099	0.116	1
AAEL004567		0.418089	-0.278269	0.083	0.1	1
AAEL001009		0.421369	-0.337169	0.096	0.112	1
AAEL009821		0.432555	-0.345966	0.179	0.195	1
AAEL010047		0.434881	-0.258494	0.151	0.166	1
AAEL009185		0.436304	-0.258172	0.391	0.373	1
AAEL011447		0.437182	-0.42079	0.269	0.266	1
AAEL009747		0.446807	-0.480587	0.25	0.249	1
AAEL005046		0.447136	-0.311308	0.378	0.357	1
AAEL003554		0.449322	-0.290036	0.093	0.108	1
AAEL022806		0.461696	-0.456429	0.212	0.216	1
AAEL007385		0.461837	-0.353592	0.183	0.191	1
AAEL004427		0.462945	-0.381673	0.16	0.17	1
AAEL002832		0.465302	-0.335486	0.308	0.303	1
AAEL000250		0.467467	-0.319279	0.337	0.328	1
AAEL012585		0.469511	-0.311138	0.151	0.166	1
AAEL027559		0.471089	-0.509377	0.087	0.1	1
AAEL008063		0.480891	-0.416669	0.112	0.124	1
AAEL003888		0.481788	-0.254225	0.112	0.124	1
AAEL008738		0.483553	-0.315862	0.417	0.378	1
AAEL003861		0.484703	-0.367261	0.337	0.328	1
AAEL011506		0.493321	-0.391761	0.192	0.203	1
AAEL023993		0.495204	-0.361293	0.115	0.124	1
AAEL001992		0.496861	-0.291691	0.356	0.336	1
AAEL014523		0.497505	-0.332376	0.186	0.195	1
AAEL019403		0.502844	-0.379938	0.247	0.245	1
AAEL018126		0.504291	-0.274851	0.442	0.419	1
AAEL004141		0.508321	-0.289522	0.176	0.187	1
AAEL010835		0.508416	-0.335989	0.202	0.207	1
AAEL014031		0.51002	-0.261253	0.128	0.104	1
AAEL008103		0.51087	-0.431106	0.327	0.307	1
AAEL020253		0.514187	-0.276306	0.67	0.581	1
AAEL009495		0.514506	-0.304944	0.138	0.149	1
AAEL004305		0.51719	-0.278025	0.276	0.27	1
AAEL003322		0.519758	-0.261638	0.087	0.1	1
AAEL012035		0.540285	-0.29725	0.327	0.315	1
AAEL010043		0.540839	-0.358271	0.096	0.108	1
AAEL012756		0.541205	-0.315561	0.439	0.394	1
AAEL018219		0.546219	-0.269497	0.154	0.162	1
AAEL010883		0.551637	-0.365992	0.115	0.124	1
AAEL027494		0.551959	-0.34311	0.266	0.266	1
AAEL009606		0.555556	-0.403979	0.103	0.112	1
AAEL013132		0.555751	-0.278184	0.244	0.199	1
AAEL026027		0.5569	-0.384248	0.103	0.112	1
AAEL003326		0.558396	-0.253538	0.109	0.12	1
AAEL019783		0.559862	-0.325681	0.093	0.104	1
AAEL009777		0.562033	-0.324971	0.33	0.324	1
AAEL025477		0.564557	-0.476351	0.09	0.1	1
AAEL019700		0.566987	-0.322629	0.301	0.295	1
AAEL021092		0.572256	-0.328111	0.167	0.174	1
AAEL011830		0.579737	-0.296156	0.346	0.32	1
AAEL025611		0.584935	-0.370414	0.173	0.178	1
AAEL020915		0.585229	-0.305648	0.106	0.116	1
AAEL024147		0.586079	-0.274385	0.237	0.245	1
AAEL012298		0.586527	-0.283133	0.135	0.141	1
AAEL012835		0.586868	-0.281098	0.103	0.112	1
AAEL002851		0.587016	-0.30375	0.256	0.253	1
AAEL006860		0.58761	-0.347742	0.176	0.178	1
AAEL017368		0.604237	-0.394956	0.096	0.104	1
AAEL023983		0.604811	-0.251653	0.221	0.228	1
AAEL002234		0.606782	-0.315663	0.099	0.108	1
AAEL006711		0.606782	-0.280667	0.099	0.108	1
AAEL008058		0.60813	-0.323191	0.474	0.398	1
AAEL021839		0.613393	-0.292711	0.131	0.137	1
AAEL003777		0.614079	-0.406647	0.183	0.183	1
AAEL012175		0.623259	-0.331768	0.17	0.174	1
AAEL012792		0.623819	-0.500264	0.163	0.166	1
AAEL013826		0.627099	-0.290321	0.119	0.124	1
AAEL019496		0.627745	-0.360405	0.288	0.27	1
AAEL023488		0.62822	-0.294722	0.154	0.158	1
AAEL026904		0.632864	-0.366406	0.106	0.112	1
AAEL006240		0.636323	-0.332963	0.103	0.108	1
AAEL021066		0.636842	-0.352594	0.192	0.195	1
AAEL005071		0.640038	-0.323768	0.093	0.1	1
AAEL008556		0.648204	-0.250808	0.26	0.249	1
AAEL019921		0.650378	-0.370139	0.212	0.207	1
AAEL028011		0.650499	-0.283544	0.167	0.166	1
AAEL007282		0.663871	-0.291921	0.228	0.224	1
AAEL022105		0.665715	-0.33893	0.125	0.129	1
AAEL007771		0.666269	-0.294577	0.247	0.237	1
AAEL003872		0.670346	-0.371395	0.135	0.137	1
AAEL019858		0.671478	-0.319438	0.343	0.32	1
AAEL012887		0.671906	-0.309686	0.304	0.278	1
AAEL026867		0.678831	-0.347276	0.298	0.282	1
AAEL020936		0.681041	-0.261619	0.109	0.116	1
AAEL005097		0.693216	-0.312031	0.295	0.282	1
AAEL001616		0.695706	-0.284098	0.112	0.116	1
AAEL013139		0.696065	-0.288792	0.208	0.203	1
AAEL001007		0.699388	-0.26657	0.404	0.369	1
AAEL013729		0.70249	-0.272051	0.439	0.398	1
AAEL017181		0.706388	-0.361556	0.199	0.195	1
AAEL002372		0.706831	-0.298936	0.343	0.315	1
AAEL012378		0.708452	-0.252188	0.103	0.108	1
AAEL012621		0.71497	-0.2716	0.308	0.286	1
AAEL007290		0.718177	-0.311758	0.154	0.154	1
AAEL013069		0.725327	-0.261039	0.147	0.129	1
AAEL007132		0.731967	-0.281223	0.154	0.154	1
AAEL012234		0.73243	-0.276304	0.244	0.237	1
AAEL002724		0.734038	-0.283949	0.256	0.241	1
AAEL018032		0.738258	-0.284787	0.388	0.357	1
AAEL000589		0.739917	-0.332606	0.285	0.261	1
AAEL000193		0.741562	-0.282156	0.122	0.124	1
AAEL001304		0.745166	-0.267078	0.183	0.183	1
AAEL000343		0.748535	-0.294893	0.215	0.207	1
AAEL000032		0.750881	-0.375049	0.292	0.27	1
AAEL010787		0.751651	-0.318639	0.244	0.228	1
AAEL005947		0.758882	-0.250591	0.119	0.12	1
AAEL024615		0.765526	-0.456308	0.17	0.166	1
AAEL024497		0.777747	-0.284439	0.109	0.095	1
AAEL005379		0.778395	-0.341222	0.231	0.22	1
AAEL019560		0.781707	-0.309415	0.122	0.124	1
AAEL001181		0.786029	-0.32915	0.282	0.257	1
AAEL012926		0.795545	-0.254694	0.218	0.212	1
AAEL023508		0.802041	-0.266883	0.128	0.129	1
AAEL017526		0.803301	-0.2705	0.167	0.149	1
AAEL006844		0.806624	-0.342713	0.141	0.137	1
AAEL027400		0.813452	-0.348062	0.24	0.207	1
AAEL019928		0.816059	-0.305868	0.218	0.207	1
AAEL028002		0.821066	-0.404334	0.109	0.108	1
AAEL010340		0.826297	-0.276042	0.173	0.154	1
AAEL019509		0.831124	-0.333858	0.263	0.241	1
AAEL019715		0.833704	-0.264038	0.189	0.17	1
AAEL006723		0.839397	-0.25095	0.138	0.137	1
AAEL005970		0.854038	-0.265703	0.099	0.1	1
AAEL027002		0.854836	-0.262933	0.282	0.261	1
AAEL002169		0.865913	-0.26771	0.244	0.228	1
AAEL012463		0.883971	-0.251679	0.131	0.129	1
AAEL023219		0.889628	-0.270046	0.106	0.104	1
AAEL000649		0.895209	-0.302948	0.163	0.158	1
AAEL013882		0.899843	-0.261749	0.218	0.207	1
AAEL007719		0.911346	-0.422863	0.199	0.183	1
AAEL010971		0.918687	-0.337107	0.125	0.12	1
AAEL007065		0.920504	-0.269499	0.234	0.224	1
AAEL000810		0.924846	-0.369304	0.179	0.166	1
AAEL011240		0.927665	-0.269469	0.135	0.129	1
AAEL019711		0.940011	-0.33235	0.234	0.22	1
AAEL019476		0.940757	-0.274536	0.176	0.166	1
AAEL017005		0.941286	-0.386283	0.208	0.191	1
AAEL001119		0.944502	-0.262702	0.109	0.104	1
AAEL017455		0.945645	-0.289904	0.103	0.1	1
AAEL025736		0.951185	-0.316966	0.25	0.228	1
AAEL004852		0.951948	-0.253111	0.115	0.108	1
AAEL019464		0.953713	-0.254805	0.417	0.353	1
AAEL009371		0.957264	-0.275641	0.109	0.104	1
AAEL014258		0.973445	-0.264298	0.26	0.232	1
AAEL021054		0.976752	-0.255075	0.295	0.261	1
AAEL013653		0.981678	-0.282669	0.285	0.253	1
AAEL024570		0.996884	-0.321132	0.256	0.232	1

## Sheet: Cluster_4
Table S2 Differentially expressed genes in each cell cluster of male and female Aedes aegyptim brain
Gene ID	description	p_val	avg_log2FC	pct.1	pct.2	p_val_adj
AAEL004793	dipeptidyl-peptidase	1.59658e-31	1.16444	0.987	0.739	1.91558e-27
AAEL022912	Male determiner protein Nix	2.6751e-27	-2.56565	0.03	0.389	3.20959e-23
AAEL011211		5.17344e-12	0.909081	0.603	0.261	6.20709e-08
AAEL019573		8.35222e-11	0.44246	0.987	0.949	1.0021e-06
AAEL022149		1.68181e-07	0.609455	0.754	0.5	0.00201784
AAEL009723		4.71246e-07	0.861289	0.161	0.026	0.00565401
AAEL012062		6.1989e-07	-0.299854	0.997	1	0.00743745
AAEL001604		7.89674e-07	0.771685	0.321	0.124	0.00947451
AAEL001245		1.22715e-06	0.365481	0.941	0.838	0.0147233
AAEL008055		1.33993e-06	0.45755	0.875	0.675	0.0160765
AAEL011592		1.55734e-06	0.580009	0.748	0.509	0.018685
AAEL019849		1.79303e-06	0.409167	0.967	0.876	0.0215128
AAEL009375		1.93136e-06	0.529117	0.879	0.731	0.0231724
AAEL007707		2.9399e-06	0.701918	0.164	0.034	0.035273
AAEL025111		3.37957e-06	0.554745	0.695	0.419	0.040548
AAEL018232		4.35271e-06	0.586399	0.636	0.385	0.0522238
AAEL006004		4.93218e-06	0.653113	0.134	0.021	0.0591763
AAEL005002		5.51439e-06	0.649715	0.692	0.444	0.0661616
AAEL014428		7.67528e-06	0.861741	0.121	0.017	0.0920881
AAEL001343		8.28661e-06	0.592924	0.682	0.449	0.0994228
AAEL019966		1.00172e-05	0.630728	0.508	0.295	0.120186
AAEL027346		1.1669e-05	0.852324	0.292	0.124	0.140005
AAEL021427		1.40162e-05	0.612643	0.279	0.111	0.168166
AAEL014999		1.45589e-05	0.46039	0.8	0.556	0.174678
AAEL022542		1.57916e-05	0.633388	0.272	0.111	0.189468
AAEL015416		1.8066e-05	0.439053	0.266	0.098	0.216756
AAEL027567		2.8224e-05	0.722507	0.151	0.038	0.338631
AAEL004105		2.98955e-05	0.549128	0.413	0.209	0.358687
AAEL019521		3.79936e-05	0.566234	0.459	0.244	0.455847
AAEL014566		3.83868e-05	0.482463	0.656	0.436	0.460565
AAEL003111		4.17349e-05	-0.520643	0.567	0.607	0.500736
AAEL018273		4.60491e-05	0.480086	0.23	0.085	0.552497
AAEL027135		5.65949e-05	0.369917	0.908	0.722	0.679025
AAEL012718		5.77558e-05	0.496981	0.531	0.312	0.692955
AAEL011369		5.7861e-05	0.592552	0.131	0.03	0.694216
AAEL015180		6.65023e-05	0.455798	0.59	0.35	0.797895
AAEL012056		7.29883e-05	0.38425	0.774	0.551	0.875714
AAEL019960		7.66803e-05	0.377235	0.669	0.41	0.920011
AAEL003918		8.02976e-05	0.30081	0.81	0.581	0.96341
AAEL010926		8.11037e-05	0.504085	0.338	0.162	0.973082
AAEL005238		8.56894e-05	0.48111	0.305	0.137	1
AAEL009150		9.10511e-05	-0.544172	0.57	0.615	1
AAEL025258		9.53343e-05	0.48013	0.111	0.021	1
AAEL006825		0.000101676	0.331629	0.961	0.893	1
AAEL025680		0.000108886	0.589266	0.134	0.034	1
AAEL010749		0.000113363	0.442412	0.344	0.167	1
AAEL001076		0.000134285	0.368007	0.885	0.731	1
AAEL005518		0.000135599	0.432936	0.466	0.252	1
AAEL011069		0.000149289	0.459019	0.459	0.265	1
AAEL019472		0.00015409	0.63731	0.144	0.043	1
AAEL026715		0.000164414	0.65565	0.105	0.021	1
AAEL009806		0.00016469	0.562512	0.256	0.111	1
AAEL024800		0.000175585	0.474427	0.174	0.06	1
AAEL025915		0.000191442	0.4264	0.37	0.188	1
AAEL017445		0.00019369	0.356071	0.233	0.094	1
AAEL002546		0.000198234	0.515375	0.121	0.03	1
AAEL005978		0.000213368	0.437399	0.511	0.295	1
AAEL020878		0.000214428	0.46494	0.151	0.047	1
AAEL011643		0.00024298	-1.00236	0.046	0.128	1
AAEL010062		0.000244969	0.524884	0.118	0.03	1
AAEL003014		0.000253882	-0.43696	0.787	0.791	1
AAEL002518		0.000267978	0.332082	0.643	0.389	1
AAEL010513		0.000314954	0.450304	0.216	0.09	1
AAEL012925		0.000327046	0.420988	0.426	0.235	1
AAEL018227		0.000330061	0.421239	0.577	0.355	1
AAEL019605		0.000342817	0.485345	0.22	0.094	1
AAEL019790		0.000347752	0.448526	0.203	0.081	1
AAEL007763		0.000347929	0.480706	0.131	0.038	1
AAEL019476		0.000372178	0.399902	0.249	0.111	1
AAEL004855		0.000373065	-0.587098	0.662	0.615	1
AAEL021982		0.000397613	0.35677	0.423	0.226	1
AAEL009380		0.000423852	0.378402	0.567	0.35	1
AAEL019848		0.000426322	0.286547	0.928	0.868	1
AAEL007205		0.000429106	0.549307	0.121	0.034	1
AAEL003743		0.000433537	0.333582	0.318	0.158	1
AAEL024576		0.00043497	0.436484	0.43	0.239	1
AAEL019939		0.000438257	0.334345	0.548	0.333	1
AAEL009430		0.000439513	-0.407022	0.816	0.799	1
AAEL000424		0.000450347	0.409546	0.18	0.068	1
AAEL003989		0.000453307	0.374576	0.511	0.303	1
AAEL021755		0.00046843	0.376571	0.325	0.162	1
AAEL014326		0.000469713	0.451536	0.321	0.167	1
AAEL013987		0.000513115	0.387109	0.17	0.064	1
AAEL005490		0.000524199	0.316043	0.63	0.41	1
AAEL025134		0.000570651	0.382117	0.164	0.06	1
AAEL014422		0.000643914	0.323307	0.416	0.231	1
AAEL022496		0.00065566	0.450418	0.118	0.034	1
AAEL024326		0.000663463	0.467696	0.174	0.068	1
AAEL000987		0.000670983	-0.760968	0.236	0.329	1
AAEL013894		0.000728807	0.277747	0.197	0.081	1
AAEL005458		0.000731311	0.354674	0.216	0.094	1
AAEL007838		0.000747606	-0.789026	0.223	0.312	1
AAEL004717		0.000751787	0.335342	0.397	0.218	1
AAEL011751		0.00075655	0.495167	0.144	0.051	1
AAEL023379		0.000806232	0.393257	0.659	0.423	1
AAEL007304		0.000829851	0.513764	0.115	0.034	1
AAEL008760		0.000861022	0.424101	0.144	0.051	1
AAEL001227		0.000866536	0.302323	0.852	0.697	1
AAEL000713		0.000878352	-0.598582	0.344	0.415	1
AAEL018341		0.00094149	0.416873	0.216	0.098	1
AAEL010924		0.000948274	0.470748	0.17	0.068	1
AAEL019513		0.000956448	0.4943	0.511	0.329	1
AAEL006071		0.000961344	0.341969	0.561	0.355	1
AAEL010015		0.00100157	0.257458	0.193	0.081	1
AAEL001240		0.00103215	0.330001	0.331	0.175	1
AAEL019516		0.00104848	0.423359	0.298	0.154	1
AAEL024346		0.0010607	0.313903	0.387	0.209	1
AAEL009607		0.00107642	0.282708	0.239	0.111	1
AAEL006012		0.00108327	0.261479	0.315	0.167	1
AAEL000328		0.00111708	0.376946	0.37	0.205	1
AAEL027494		0.00111928	0.300397	0.341	0.179	1
AAEL001710		0.00112672	0.360382	0.19	0.081	1
AAEL019455		0.00116828	0.296704	0.679	0.436	1
AAEL024570		0.00118615	0.394865	0.298	0.158	1
AAEL014773		0.00119357	0.492571	0.659	0.462	1
AAEL005347		0.00119662	0.35482	0.197	0.085	1
AAEL019565		0.00122716	0.344637	0.262	0.128	1
AAEL004041		0.00122988	0.446513	0.141	0.051	1
AAEL007146		0.00123206	0.353915	0.803	0.598	1
AAEL022328		0.0013601	-0.795894	0.203	0.295	1
AAEL021429		0.00137621	0.347016	0.462	0.282	1
AAEL026410		0.00138536	0.355363	0.462	0.282	1
AAEL019440		0.00141445	0.323576	0.341	0.188	1
AAEL014102		0.00146413	0.347088	0.623	0.423	1
AAEL023286		0.00149855	0.310592	0.777	0.568	1
AAEL013353		0.00154727	0.381133	0.167	0.068	1
AAEL008058		0.00157587	0.334185	0.479	0.286	1
AAEL002684		0.00160478	0.327252	0.77	0.624	1
AAEL011687		0.00166439	0.30207	0.315	0.167	1
AAEL019863		0.00171562	0.285129	0.961	0.88	1
AAEL018320		0.00173076	0.270005	0.603	0.368	1
AAEL019779		0.00175587	0.351296	0.374	0.218	1
AAEL024153		0.00179186	0.283502	0.456	0.274	1
AAEL019878		0.00188714	-0.636241	0.508	0.509	1
AAEL017462		0.00189214	0.314452	0.452	0.274	1
AAEL024710		0.00197485	0.417792	0.233	0.115	1
AAEL011910		0.00200261	0.367868	0.262	0.137	1
AAEL002724		0.00204013	0.349714	0.252	0.128	1
AAEL001480		0.0021138	0.281602	0.167	0.073	1
AAEL009957		0.00211405	0.362787	0.115	0.038	1
AAEL007382		0.00218198	0.485006	0.184	0.085	1
AAEL003391		0.00221179	0.274717	0.18	0.081	1
AAEL010509		0.00223161	0.297554	0.223	0.107	1
AAEL006219		0.00223782	0.302758	0.197	0.09	1
AAEL009171		0.00230726	0.40154	0.249	0.128	1
AAEL004167		0.00231354	0.313757	0.243	0.12	1
AAEL001242		0.00231766	0.250168	0.689	0.491	1
AAEL004351		0.00234046	0.352938	0.443	0.274	1
AAEL011587		0.00239248	-0.731774	0.298	0.359	1
AAEL017300		0.00240786	0.451937	0.105	0.034	1
AAEL014760		0.00241409	-0.468399	0.521	0.564	1
AAEL005204		0.00242992	0.422357	0.374	0.218	1
AAEL005111		0.00247727	0.292703	0.262	0.137	1
AAEL005952		0.00248024	0.419782	0.515	0.333	1
AAEL005773		0.00249802	0.305695	0.121	0.043	1
AAEL018226		0.00253243	0.339686	0.141	0.056	1
AAEL011116		0.00253769	-0.512714	0.557	0.568	1
AAEL010538		0.00254514	0.276814	0.164	0.068	1
AAEL011728		0.00268858	0.256232	0.334	0.179	1
AAEL009422		0.00276789	-0.542817	0.61	0.603	1
AAEL019443		0.00282102	0.32515	0.784	0.594	1
AAEL009114		0.00283459	0.295835	0.42	0.248	1
AAEL018699		0.00289089	0.294807	0.485	0.316	1
AAEL008068		0.00292634	0.382347	0.157	0.068	1
AAEL002834		0.00293447	0.348643	0.105	0.034	1
AAEL010665		0.0029393	0.28557	0.207	0.098	1
AAEL019437		0.00297505	0.256004	0.489	0.299	1
AAEL018323		0.00315847	0.352911	0.144	0.06	1
AAEL006473		0.00328763	0.326732	0.125	0.047	1
AAEL002182		0.0032916	0.306326	0.216	0.107	1
AAEL019577		0.00333733	0.292142	0.344	0.192	1
AAEL002548		0.00334363	0.313406	0.144	0.06	1
AAEL019564		0.00340646	0.339215	0.197	0.094	1
AAEL021748		0.00342319	0.288501	0.387	0.226	1
AAEL018036		0.00354549	0.341632	0.22	0.111	1
AAEL005478		0.00359594	0.385453	0.446	0.295	1
AAEL000840		0.00373213	0.404206	0.108	0.038	1
AAEL018208		0.00373277	0.333188	0.384	0.231	1
AAEL026260		0.00374584	0.279397	0.551	0.372	1
AAEL014825		0.00381155	0.25615	0.282	0.154	1
AAEL022551		0.00388812	0.359717	0.167	0.077	1
AAEL005446		0.00390894	0.299187	0.59	0.402	1
AAEL010343		0.00394704	0.321115	0.767	0.594	1
AAEL019531		0.00397608	0.308184	0.236	0.124	1
AAEL000263		0.00412832	0.269793	0.43	0.269	1
AAEL010395		0.00414605	0.297612	0.348	0.209	1
AAEL002986		0.00419062	0.272062	0.17	0.077	1
AAEL003534		0.00428979	0.289981	0.321	0.184	1
AAEL001254		0.00429973	0.299014	0.174	0.081	1
AAEL024424		0.0043454	0.256937	0.108	0.038	1
AAEL010814		0.00442463	0.290347	0.134	0.056	1
AAEL005363		0.004546	0.289752	0.115	0.043	1
AAEL011746		0.00456043	0.337158	0.134	0.056	1
AAEL002769		0.00459777	-0.497448	0.705	0.675	1
AAEL021255		0.00465353	0.284367	0.734	0.534	1
AAEL024128		0.00465482	0.297031	0.115	0.043	1
AAEL007200		0.00475093	0.49289	0.118	0.047	1
AAEL007562		0.00486699	0.299212	0.193	0.094	1
AAEL005985		0.00493952	0.391146	0.207	0.107	1
AAEL019985		0.00497037	0.287337	0.636	0.453	1
AAEL009265		0.0050629	0.270406	0.223	0.115	1
AAEL004474		0.0051759	0.294701	0.279	0.158	1
AAEL013209		0.00521491	0.273377	0.315	0.179	1
AAEL026232		0.00538329	-0.794651	0.239	0.299	1
AAEL026906		0.00577949	0.268862	0.17	0.081	1
AAEL019638		0.00582897	0.25168	0.793	0.581	1
AAEL011240		0.00590513	0.351885	0.144	0.064	1
AAEL000450		0.00602303	0.31743	0.138	0.06	1
AAEL000649		0.00603215	0.295505	0.184	0.09	1
AAEL025785		0.00610132	0.295592	0.518	0.355	1
AAEL021533		0.00621307	0.379202	0.216	0.115	1
AAEL025572		0.00623947	0.306546	0.689	0.547	1
AAEL010483		0.00623973	0.2951	0.374	0.231	1
AAEL009745		0.00627328	0.325214	0.233	0.124	1
AAEL010364		0.0062761	0.252656	0.131	0.056	1
AAEL027661		0.0062864	0.297876	0.131	0.056	1
AAEL019731		0.0063645	0.316136	0.387	0.239	1
AAEL022140		0.00642182	-0.607011	0.443	0.457	1
AAEL021301		0.00648052	0.333991	0.243	0.132	1
AAEL001875		0.0065049	0.308168	0.334	0.197	1
AAEL011133		0.00673287	0.265814	0.131	0.056	1
AAEL017526		0.00685368	0.266917	0.207	0.107	1
AAEL002804		0.00688207	0.389222	0.108	0.043	1
AAEL003106		0.00710016	0.344954	0.102	0.038	1
AAEL019714		0.00729018	0.363563	0.148	0.068	1
AAEL011204		0.00747834	0.250377	0.144	0.064	1
AAEL009763		0.00759791	0.251709	0.957	0.927	1
AAEL000717		0.00815823	0.29902	0.102	0.038	1
AAEL025091		0.00826381	0.270621	0.115	0.047	1
AAEL023761		0.0084482	0.266157	0.115	0.047	1
AAEL010738		0.00859844	0.32218	0.544	0.376	1
AAEL006870		0.00877007	0.265364	0.128	0.056	1
AAEL018234		0.00898342	0.351253	0.374	0.244	1
AAEL000874		0.00924875	0.470625	0.125	0.056	1
AAEL003301		0.00987107	0.288779	0.256	0.145	1
AAEL019737		0.0101425	0.341386	0.482	0.329	1
AAEL012473		0.0102866	0.278548	0.164	0.081	1
AAEL022637		0.0102976	0.274971	0.816	0.641	1
AAEL001359		0.010428	0.288256	0.111	0.047	1
AAEL006675		0.0108298	0.299615	0.377	0.239	1
AAEL008398		0.0109072	0.328408	0.18	0.094	1
AAEL019570		0.0111009	0.275589	0.187	0.098	1
AAEL007979		0.0115805	0.256287	0.816	0.701	1
AAEL018280		0.0116459	0.27324	0.246	0.141	1
AAEL023762		0.0117545	0.253184	0.111	0.047	1
AAEL005524		0.0117735	0.277079	0.233	0.132	1
AAEL009269		0.0122457	0.257686	0.325	0.201	1
AAEL022793		0.0126424	0.305437	0.577	0.432	1
AAEL007767		0.0132515	0.351567	0.22	0.124	1
AAEL010541		0.0133778	0.290082	0.856	0.726	1
AAEL018152		0.0139127	0.25272	0.597	0.419	1
AAEL010783		0.0140399	-0.287584	0.826	0.812	1
AAEL019846		0.0140481	0.340976	0.21	0.12	1
AAEL008426		0.0143932	0.273308	0.308	0.192	1
AAEL009169		0.0147066	0.309155	0.354	0.226	1
AAEL020205		0.0158053	0.396603	0.17	0.094	1
AAEL007169		0.0158688	0.260064	0.138	0.068	1
AAEL014041		0.0160648	0.341958	0.554	0.393	1
AAEL004480		0.016861	0.346532	0.184	0.103	1
AAEL006330		0.016866	0.292181	0.138	0.068	1
AAEL002011		0.0171517	-0.798328	0.21	0.269	1
AAEL004469		0.017172	0.255043	0.144	0.073	1
AAEL019805		0.0175067	0.276199	0.259	0.158	1
AAEL001434		0.018012	0.265056	0.351	0.222	1
AAEL014425		0.0181146	0.272099	0.125	0.06	1
AAEL024330		0.018539	0.325256	0.289	0.179	1
AAEL005817		0.0185849	-0.600409	0.328	0.368	1
AAEL005262		0.0187636	0.271973	0.125	0.06	1
AAEL019706		0.0190101	-0.47454	0.587	0.556	1
AAEL019793		0.019266	-0.307483	0.705	0.662	1
AAEL009533		0.0196224	0.394657	0.121	0.06	1
AAEL024536		0.0197237	-0.647219	0.311	0.338	1
AAEL000498		0.0198563	0.257192	0.331	0.214	1
AAEL005278		0.0200328	0.253728	0.161	0.085	1
AAEL012450		0.0202997	0.251895	0.141	0.073	1
AAEL001503		0.0203349	0.292632	0.58	0.406	1
AAEL014316		0.0207288	0.277332	0.148	0.077	1
AAEL005834		0.0222252	-0.32628	0.708	0.658	1
AAEL021353		0.0239933	0.30009	0.115	0.056	1
AAEL014622		0.0244767	0.260134	0.174	0.098	1
AAEL013997		0.0256184	-0.581268	0.338	0.359	1
AAEL007129		0.0258966	0.254562	0.57	0.432	1
AAEL003131		0.0275774	0.260299	0.125	0.064	1
AAEL026381		0.028345	0.275301	0.177	0.103	1
AAEL008257		0.0284491	-0.575607	0.377	0.397	1
AAEL007136		0.0293623	0.280073	0.141	0.077	1
AAEL002411		0.0294947	-0.712855	0.079	0.128	1
AAEL000327		0.0299271	0.28918	0.174	0.103	1
AAEL001394		0.0310461	-0.620589	0.125	0.179	1
AAEL010162		0.0315195	0.252961	0.148	0.081	1
AAEL020499		0.0319274	0.264415	0.105	0.051	1
AAEL026904		0.0324255	-0.543579	0.121	0.175	1
AAEL012125		0.0338578	0.264349	0.436	0.312	1
AAEL011471		0.034329	-0.686096	0.213	0.256	1
AAEL002235		0.0362108	0.262961	0.157	0.09	1
AAEL027699		0.0364342	-0.287084	0.751	0.705	1
AAEL019595		0.0395365	0.289964	0.331	0.222	1
AAEL012744		0.0396792	-0.634631	0.105	0.154	1
AAEL005451		0.0428586	-0.718613	0.223	0.261	1
AAEL005097		0.0428606	-0.60391	0.262	0.299	1
AAEL004986		0.0434206	-0.643979	0.079	0.124	1
AAEL018662		0.0438888	0.431763	0.879	0.782	1
AAEL005629		0.04467	-0.74848	0.19	0.226	1
AAEL010041		0.0459447	0.292512	0.223	0.145	1
AAEL011447		0.0463101	-0.542925	0.266	0.299	1
AAEL008590		0.0475187	0.332032	0.111	0.06	1
AAEL000595		0.0489783	0.29824	0.413	0.321	1
AAEL009266		0.0503162	-0.362818	0.469	0.474	1
AAEL005411		0.0510452	0.278693	0.151	0.09	1
AAEL019481		0.0533166	-0.339295	0.77	0.701	1
AAEL007268		0.0568711	0.284849	0.115	0.064	1
AAEL009640		0.0574821	-0.620496	0.19	0.231	1
AAEL020299		0.0585165	0.3025	0.164	0.098	1
AAEL002112		0.0598717	0.274946	0.164	0.103	1
AAEL023527		0.0603331	-0.742726	0.164	0.201	1
AAEL019485		0.0620208	-0.327126	0.626	0.577	1
AAEL007315		0.0634042	0.272405	0.243	0.162	1
AAEL010318		0.0647522	-0.559641	0.289	0.312	1
AAEL012175		0.0648966	-0.669652	0.125	0.167	1
AAEL010756		0.0650545	-0.559786	0.262	0.286	1
AAEL005170		0.0651928	-0.594071	0.141	0.184	1
AAEL025130		0.0659507	-0.604987	0.19	0.226	1
AAEL007495		0.0671951	0.268454	0.102	0.056	1
AAEL012944		0.0673245	-0.605774	0.092	0.132	1
AAEL025553		0.0705311	-0.671318	0.23	0.256	1
AAEL008827		0.0708517	0.26715	0.266	0.179	1
AAEL018344		0.0721909	0.269577	0.118	0.068	1
AAEL007771		0.0724666	-0.644491	0.256	0.278	1
AAEL019694		0.0739315	-0.571045	0.105	0.145	1
AAEL002410		0.0875545	-0.26582	0.698	0.675	1
AAEL025228		0.0911472	-0.528282	0.233	0.265	1
AAEL019836		0.0921974	-0.308883	0.498	0.47	1
AAEL004488		0.0922469	-0.35536	0.587	0.547	1
AAEL002272		0.0923481	-0.691049	0.111	0.15	1
AAEL013460		0.0946798	-0.449224	0.275	0.303	1
AAEL023521		0.094972	0.276777	0.102	0.06	1
AAEL006432		0.0950382	0.254347	0.357	0.261	1
AAEL005861		0.0977271	-0.598753	0.115	0.15	1
AAEL001734		0.104629	-0.497813	0.364	0.355	1
AAEL026560		0.104702	0.275748	0.666	0.526	1
AAEL011757		0.112341	-0.531899	0.085	0.12	1
AAEL008579		0.112743	-0.386742	0.069	0.103	1
AAEL003503		0.112953	-0.445696	0.072	0.107	1
AAEL001196		0.113951	-0.348195	0.685	0.641	1
AAEL000032		0.114111	-0.493242	0.252	0.274	1
AAEL005076		0.120874	-0.542322	0.18	0.209	1
AAEL011981		0.127279	-0.485828	0.213	0.244	1
AAEL005469		0.131292	-0.499479	0.079	0.111	1
AAEL013966		0.134832	-0.49354	0.161	0.192	1
AAEL020073		0.138571	-0.526225	0.118	0.15	1
AAEL007042		0.138648	-0.470425	0.38	0.363	1
AAEL004427		0.142315	-0.535515	0.177	0.205	1
AAEL023322		0.14556	-0.555355	0.174	0.205	1
AAEL010471		0.146589	-0.288259	0.639	0.594	1
AAEL019733		0.148247	-0.492931	0.167	0.192	1
AAEL011656		0.148836	-0.571577	0.134	0.162	1
AAEL017374		0.148939	-0.37316	0.387	0.41	1
AAEL019667		0.154557	-0.375483	0.42	0.41	1
AAEL006949		0.155404	-0.571315	0.102	0.132	1
AAEL006698		0.155957	-0.525654	0.161	0.188	1
AAEL009151		0.159687	-0.536184	0.22	0.235	1
AAEL012326		0.163506	-0.269383	0.793	0.714	1
AAEL011575		0.164135	-0.319426	0.495	0.47	1
AAEL000803		0.169346	-0.335382	0.41	0.41	1
AAEL004500		0.170948	-0.597455	0.289	0.286	1
AAEL009185		0.173692	-0.399327	0.4	0.389	1
AAEL009062		0.175443	-0.381216	0.505	0.453	1
AAEL002887		0.176293	-0.391198	0.315	0.329	1
AAEL002692		0.176607	-0.456555	0.2	0.226	1
AAEL023681		0.178333	-0.482172	0.295	0.295	1
AAEL006249		0.180839	-0.463396	0.075	0.103	1
AAEL003005		0.181841	-0.387743	0.207	0.231	1
AAEL001867		0.183673	-0.581314	0.216	0.231	1
AAEL013823		0.185716	-0.272994	0.675	0.645	1
AAEL003396		0.190672	-0.416711	0.131	0.158	1
AAEL023219		0.191506	-0.572745	0.102	0.128	1
AAEL008107		0.195666	-0.581778	0.144	0.167	1
AAEL026867		0.196387	-0.516288	0.318	0.312	1
AAEL014583		0.19944	-0.539692	0.282	0.282	1
AAEL020380		0.200053	-0.386303	0.21	0.231	1
AAEL000176		0.202588	-0.597297	0.105	0.132	1
AAEL019617		0.205007	-0.336726	0.407	0.385	1
AAEL019925		0.21105	-0.550243	0.082	0.107	1
AAEL020238		0.213316	-0.429287	0.115	0.141	1
AAEL007824		0.219201	-0.392929	0.279	0.282	1
AAEL006860		0.219249	-0.543733	0.125	0.15	1
AAEL004440		0.220701	-0.454691	0.115	0.141	1
AAEL019854		0.225127	-0.513436	0.148	0.171	1
AAEL022485		0.226409	-0.271525	0.446	0.415	1
AAEL013702		0.231569	-0.321906	0.485	0.444	1
AAEL028043		0.232983	-0.408437	0.21	0.231	1
AAEL019766		0.235448	-0.329312	0.298	0.303	1
AAEL019900		0.24587	-0.398017	0.095	0.12	1
AAEL017212		0.247736	-0.391786	0.43	0.393	1
AAEL009630		0.248339	-0.296086	0.672	0.607	1
AAEL019776		0.249884	-0.27844	0.426	0.406	1
AAEL005699		0.251931	-0.505696	0.138	0.158	1
AAEL003275		0.254224	-0.547919	0.151	0.171	1
AAEL022431		0.255805	-0.342703	0.567	0.517	1
AAEL009377		0.255897	-0.28294	0.197	0.141	1
AAEL001140		0.257114	-0.497357	0.128	0.15	1
AAEL009994		0.263463	-0.526936	0.305	0.291	1
AAEL019940		0.26967	-0.571496	0.121	0.141	1
AAEL006976		0.272287	-0.262036	0.22	0.158	1
AAEL000860		0.275633	-0.266181	0.456	0.436	1
AAEL009653		0.278868	-0.508638	0.279	0.274	1
AAEL004688		0.279256	-0.416042	0.098	0.12	1
AAEL019609		0.281597	-0.346501	0.21	0.222	1
AAEL021395		0.281662	-0.313779	0.118	0.141	1
AAEL013221		0.283922	-0.491616	0.144	0.162	1
AAEL005612		0.291242	-0.297335	0.233	0.171	1
AAEL013939		0.291279	-0.290047	0.633	0.551	1
AAEL001447		0.291789	-0.519934	0.259	0.261	1
AAEL012792		0.292602	-0.788584	0.157	0.175	1
AAEL009891		0.294166	-0.407544	0.17	0.184	1
AAEL021394		0.296703	-0.443109	0.187	0.201	1
AAEL019770		0.309555	-0.423115	0.239	0.244	1
AAEL018680		0.315463	-0.497762	0.105	0.124	1
AAEL012057		0.319804	-0.464238	0.151	0.167	1
AAEL004936		0.320784	-0.413315	0.184	0.197	1
AAEL027786		0.32571	-0.553501	0.177	0.188	1
AAEL022610		0.325901	-0.331675	0.426	0.385	1
AAEL023193		0.333707	-0.289962	0.233	0.244	1
AAEL013077		0.339409	-0.509087	0.138	0.154	1
AAEL019740		0.34111	-0.261644	0.393	0.376	1
AAEL012412		0.341266	-0.336722	0.413	0.376	1
AAEL012686		0.35289	-0.434612	0.236	0.235	1
AAEL006511		0.354755	-0.454063	0.144	0.158	1
AAEL004317		0.360625	-0.466984	0.085	0.103	1
AAEL025569		0.362173	-0.529568	0.157	0.167	1
AAEL001759		0.365877	-0.417649	0.239	0.239	1
AAEL019757		0.374035	-0.500641	0.148	0.158	1
AAEL024849		0.375011	-0.351507	0.515	0.449	1
AAEL024434		0.378108	-0.463094	0.226	0.231	1
AAEL023983		0.380951	-0.476918	0.207	0.205	1
AAEL006685		0.38914	-0.339289	0.452	0.406	1
AAEL015006		0.40711	-0.381089	0.138	0.15	1
AAEL005277		0.408642	-0.411721	0.134	0.145	1
AAEL004236		0.413312	-0.494189	0.285	0.265	1
AAEL007132		0.423227	-0.316064	0.164	0.175	1
AAEL009326		0.426954	-0.403744	0.177	0.184	1
AAEL008738		0.428538	-0.314111	0.416	0.385	1
AAEL008481		0.435394	-0.401867	0.279	0.265	1
AAEL008071		0.443276	-0.269665	0.551	0.479	1
AAEL002089		0.451591	-0.359426	0.148	0.158	1
AAEL003103		0.452494	-0.338506	0.203	0.205	1
AAEL019403		0.462947	-0.38062	0.207	0.205	1
AAEL024653		0.469912	-0.310367	0.111	0.124	1
AAEL027384		0.47322	-0.357906	0.269	0.261	1
AAEL012964		0.486841	-0.256374	0.236	0.235	1
AAEL003322		0.488685	-0.365008	0.095	0.107	1
AAEL010932		0.497102	-0.28195	0.138	0.15	1
AAEL023022		0.498123	-0.409989	0.102	0.111	1
AAEL002761		0.499382	-0.37616	0.259	0.244	1
AAEL007234		0.513248	-0.292934	0.203	0.205	1
AAEL019568		0.527622	-0.306346	0.59	0.513	1
AAEL027790		0.53433	-0.44496	0.098	0.107	1
AAEL006139		0.538766	-0.449724	0.108	0.115	1
AAEL000079		0.542544	-0.29082	0.387	0.346	1
AAEL019814		0.548133	-0.344892	0.233	0.226	1
AAEL012337		0.548524	-0.261443	0.259	0.201	1
AAEL025977		0.54856	-0.337826	0.21	0.209	1
AAEL003326		0.552242	-0.515291	0.118	0.124	1
AAEL001010		0.554231	-0.323729	0.144	0.15	1
AAEL022913		0.555531	-0.429046	0.21	0.201	1
AAEL025611		0.559008	-0.352507	0.154	0.158	1
AAEL024429		0.564796	-0.336664	0.098	0.107	1
AAEL008787		0.565409	-0.368087	0.108	0.115	1
AAEL007559		0.568227	-0.250961	0.252	0.201	1
AAEL024615		0.573592	-0.282317	0.177	0.141	1
AAEL012203		0.575801	-0.410905	0.223	0.214	1
AAEL026994		0.576014	-0.288827	0.115	0.124	1
AAEL003582		0.577758	-0.377264	0.236	0.222	1
AAEL008188		0.581128	-0.349767	0.302	0.278	1
AAEL019616		0.584007	-0.370422	0.118	0.124	1
AAEL019907		0.586328	-0.322123	0.403	0.355	1
AAEL026179		0.587155	-0.283779	0.292	0.274	1
AAEL019559		0.589977	-0.341321	0.213	0.209	1
AAEL019824		0.592698	-0.257161	0.393	0.355	1
AAEL010933		0.594734	-0.280583	0.285	0.226	1
AAEL012482		0.594788	-0.287887	0.262	0.252	1
AAEL024337		0.598812	-0.423243	0.17	0.171	1
AAEL003794		0.602435	-0.343135	0.216	0.214	1
AAEL010168		0.617872	-0.378099	0.436	0.368	1
AAEL019720		0.622271	-0.45556	0.154	0.154	1
AAEL025353		0.625557	-0.272643	0.489	0.419	1
AAEL005027		0.631531	-0.353926	0.184	0.179	1
AAEL001368		0.634793	-0.414138	0.197	0.192	1
AAEL021073		0.636549	-0.300571	0.105	0.111	1
AAEL027562		0.637119	-0.405865	0.111	0.115	1
AAEL002827		0.64566	-0.250659	0.289	0.231	1
AAEL001207		0.64582	-0.313483	0.115	0.12	1
AAEL009874		0.646271	-0.309486	0.174	0.171	1
AAEL013359		0.646936	-0.426065	0.243	0.218	1
AAEL009541		0.650631	-0.323627	0.131	0.132	1
AAEL026297		0.653971	-0.288963	0.105	0.085	1
AAEL007278		0.654415	-0.267878	0.416	0.363	1
AAEL014203		0.655689	-0.253369	0.197	0.197	1
AAEL006321		0.657291	-0.256202	0.197	0.158	1
AAEL019885		0.659379	-0.291165	0.161	0.132	1
AAEL000949		0.660986	-0.327803	0.121	0.124	1
AAEL008063		0.663146	-0.265575	0.115	0.12	1
AAEL017329		0.663275	-0.279964	0.377	0.321	1
AAEL002756		0.669093	-0.288212	0.23	0.184	1
AAEL001167		0.669272	-0.264851	0.256	0.248	1
AAEL000291		0.670901	-0.258742	0.39	0.346	1
AAEL022003		0.672333	-0.253631	0.174	0.145	1
AAEL011179		0.673398	-0.277804	0.138	0.141	1
AAEL012621		0.675726	-0.284305	0.344	0.312	1
AAEL001442		0.675738	-0.306222	0.249	0.231	1
AAEL008154		0.675828	-0.303411	0.134	0.111	1
AAEL019528		0.681308	-0.253815	0.256	0.209	1
AAEL012585		0.682131	-0.41581	0.148	0.145	1
AAEL002306		0.693712	-0.384671	0.125	0.124	1
AAEL017516		0.694248	-0.390948	0.167	0.162	1
AAEL012740		0.694467	-0.370102	0.331	0.291	1
AAEL010821		0.694534	-0.305523	0.239	0.226	1
AAEL019875		0.697053	-0.328683	0.243	0.226	1
AAEL001992		0.698345	-0.357474	0.357	0.312	1
AAEL006879		0.699426	-0.26955	0.098	0.103	1
AAEL019594		0.700862	-0.408302	0.193	0.184	1
AAEL027444		0.708581	-0.390103	0.302	0.265	1
AAEL019700		0.714764	-0.322279	0.262	0.244	1
AAEL007319		0.715245	-0.39118	0.187	0.179	1
AAEL025750		0.715916	-0.281338	0.42	0.38	1
AAEL002047		0.719814	-0.451317	0.131	0.128	1
AAEL026570		0.721648	-0.262035	0.19	0.158	1
AAEL007293		0.721914	-0.360163	0.22	0.179	1
AAEL011870		0.721983	-0.377667	0.161	0.154	1
AAEL024713		0.731935	-0.253348	0.298	0.274	1
AAEL002214		0.740142	-0.255734	0.213	0.179	1
AAEL022970		0.743611	-0.254893	0.167	0.141	1
AAEL014071		0.755236	-0.320597	0.161	0.132	1
AAEL010256		0.759874	-0.294235	0.105	0.09	1
AAEL010991		0.762967	-0.272175	0.151	0.15	1
AAEL012035		0.765678	-0.31835	0.334	0.295	1
AAEL009043		0.76597	-0.256691	0.131	0.132	1
AAEL017455		0.766137	-0.271888	0.131	0.111	1
AAEL022718		0.766186	-0.304818	0.354	0.282	1
AAEL020167		0.774383	-0.318436	0.111	0.111	1
AAEL005072		0.77635	-0.296723	0.223	0.188	1
AAEL008329		0.78301	-0.351947	0.262	0.231	1
AAEL005266		0.790038	-0.333853	0.285	0.248	1
AAEL004592		0.794292	-0.263676	0.302	0.252	1
AAEL022309		0.795037	-0.32701	0.23	0.214	1
AAEL017419		0.800132	-0.350953	0.167	0.158	1
AAEL010971		0.800177	-0.410863	0.154	0.145	1
AAEL027307		0.801919	-0.375381	0.292	0.252	1
AAEL006922		0.804761	-0.253965	0.321	0.286	1
AAEL003861		0.805207	-0.276875	0.184	0.175	1
AAEL003378		0.806201	-0.34258	0.138	0.132	1
AAEL019794		0.806553	-0.337972	0.148	0.141	1
AAEL005722		0.806773	-0.278488	0.387	0.325	1
AAEL021288		0.810947	-0.426135	0.161	0.137	1
AAEL008103		0.812573	-0.36775	0.302	0.261	1
AAEL004918		0.818239	-0.387474	0.125	0.12	1
AAEL004783		0.821261	-0.250506	0.138	0.12	1
AAEL026710		0.823247	-0.2836	0.2	0.171	1
AAEL025006		0.826031	-0.37998	0.167	0.158	1
AAEL017198		0.829229	-0.299713	0.148	0.141	1
AAEL025391		0.829433	-0.258267	0.364	0.333	1
AAEL004142		0.829961	-0.337608	0.128	0.124	1
AAEL019772		0.839259	-0.27793	0.105	0.103	1
AAEL012384		0.841026	-0.335683	0.252	0.231	1
AAEL019509		0.846766	-0.255127	0.269	0.226	1
AAEL009496		0.847552	-0.306445	0.115	0.111	1
AAEL000343		0.853731	-0.361215	0.256	0.214	1
AAEL007719		0.855382	-0.330466	0.213	0.179	1
AAEL004725		0.859958	-0.311009	0.302	0.261	1
AAEL021955		0.862676	-0.362951	0.115	0.111	1
AAEL024394		0.869108	-0.332651	0.272	0.235	1
AAEL003923		0.870258	-0.300407	0.115	0.111	1
AAEL006822		0.871434	-0.250693	0.387	0.329	1
AAEL003432		0.872378	-0.257268	0.177	0.154	1
AAEL009777		0.873228	-0.30705	0.413	0.355	1
AAEL018348		0.874955	-0.350536	0.174	0.15	1
AAEL008932		0.875827	-0.252345	0.148	0.128	1
AAEL003976		0.882691	-0.33578	0.121	0.107	1
AAEL007715		0.882945	-0.298004	0.252	0.226	1
AAEL000644		0.883912	-0.338954	0.121	0.115	1
AAEL022661		0.885216	-0.275202	0.105	0.103	1
AAEL011184		0.886427	-0.310548	0.17	0.158	1
AAEL014292		0.893925	-0.261787	0.102	0.098	1
AAEL001749		0.89543	-0.310388	0.128	0.12	1
AAEL025295		0.897314	-0.250455	0.105	0.094	1
AAEL013334		0.900777	-0.321907	0.289	0.239	1
AAEL006158		0.900928	-0.363886	0.151	0.137	1
AAEL012930		0.905637	-0.281563	0.105	0.103	1
AAEL018228		0.90616	-0.262267	0.115	0.103	1
AAEL002435		0.906589	-0.383972	0.118	0.111	1
AAEL008507		0.911822	-0.255924	0.125	0.12	1
AAEL001433		0.916215	-0.250332	0.246	0.209	1
AAEL002881		0.919039	-0.266518	0.197	0.175	1
AAEL013132		0.920721	-0.380079	0.246	0.209	1
AAEL003427		0.921791	-0.343772	0.213	0.184	1
AAEL002832		0.923376	-0.428321	0.338	0.278	1
AAEL025966		0.923466	-0.300618	0.141	0.132	1
AAEL007444		0.92533	-0.284513	0.134	0.12	1
AAEL013969		0.926209	-0.256352	0.397	0.321	1
AAEL012671		0.92733	-0.365104	0.203	0.184	1
AAEL006751		0.928141	-0.276002	0.223	0.192	1
AAEL008645		0.932183	-0.320098	0.216	0.184	1
AAEL011657		0.934593	-0.284462	0.108	0.103	1
AAEL007397		0.935181	-0.257898	0.485	0.402	1
AAEL010018		0.938841	-0.279557	0.43	0.355	1
AAEL018120		0.948581	-0.25952	0.285	0.244	1
AAEL017054		0.949548	-0.257386	0.148	0.137	1
AAEL018354		0.94988	-0.341982	0.141	0.128	1
AAEL003532		0.949906	-0.312768	0.252	0.218	1
AAEL017005		0.950254	-0.34562	0.193	0.171	1
AAEL012234		0.961617	-0.259561	0.239	0.205	1
AAEL013272		0.961791	-0.385554	0.19	0.167	1
AAEL000193		0.965661	-0.307203	0.111	0.103	1
AAEL019801		0.969284	-0.266054	0.121	0.111	1
AAEL020508		0.970291	-0.344694	0.131	0.12	1
AAEL024884		0.970943	-0.292246	0.161	0.145	1
AAEL020614		0.973932	-0.308122	0.111	0.103	1
AAEL012887		0.974999	-0.332759	0.262	0.226	1
AAEL002866		0.975971	-0.326354	0.187	0.167	1
AAEL005165		0.978575	-0.332906	0.193	0.171	1
AAEL027949		0.97889	-0.34052	0.102	0.094	1
AAEL028132		0.980534	-0.329979	0.2	0.179	1
AAEL007752		0.981133	-0.258291	0.144	0.132	1
AAEL014523		0.981743	-0.32761	0.18	0.162	1
AAEL010755		0.982852	-0.311494	0.134	0.124	1
AAEL022729		0.986833	-0.403228	0.121	0.111	1
AAEL017447		0.988772	-0.293937	0.141	0.128	1
AAEL012904		0.991562	-0.262764	0.118	0.111	1
AAEL020290		0.992265	-0.26255	0.252	0.222	1
AAEL019690		0.99645	-0.256658	0.259	0.222	1
AAEL022286		0.99757	-0.274771	0.239	0.209	1

## Sheet: Cluster_5
Table S2 Differentially expressed genes in each cell cluster of male and female Aedes aegyptim brain
Gene ID	description	p_val	avg_log2FC	pct.1	pct.2	p_val_adj
AAEL020499	Sox21b	1.8927e-06	1.02134	0.259	0.099	0.0227087
AAEL004793	dipeptidyl-peptidase	3.22612e-32	1.00291	0.984	0.852	3.8707e-28
AAEL011211		1.78215e-15	0.96779	0.778	0.401	2.13822e-11
AAEL022285		1.34789e-13	-0.450159	1	1	1.61719e-09
AAEL003014		9.98147e-12	-0.664042	0.865	0.901	1.19758e-07
AAEL014760		2.4214e-10	-0.910165	0.557	0.702	2.9052e-06
AAEL009072		8.94565e-10	-0.665781	0.87	0.931	1.0733e-05
AAEL020253		1.021e-09	0.877435	0.805	0.611	1.22499e-05
AAEL013776		2.50722e-09	0.830971	0.362	0.127	3.00816e-05
AAEL002769		1.8131e-08	-0.438192	0.978	0.994	0.000217536
AAEL020488		1.70922e-07	0.704929	0.962	0.877	0.00205073
AAEL003918		2.3236e-07	0.572452	0.951	0.792	0.00278786
AAEL012212		4.00356e-07	0.531508	0.762	0.515	0.00480347
AAEL009959		4.66747e-07	0.393	0.238	0.072	0.00560003
AAEL009150		4.82132e-07	-0.605269	0.692	0.759	0.00578462
AAEL008071		7.72141e-07	-0.647947	0.697	0.735	0.00926415
AAEL011751		9.34894e-07	0.4141	0.227	0.069	0.0112169
AAEL025987		9.41349e-07	0.458603	0.135	0.024	0.0112943
AAEL019844		1.77186e-06	-0.439744	0.962	0.967	0.0212588
AAEL022912	Male determiner protein Nix	1.6243e-29	-2.42079	0.038	0.53	1.94884e-25
AAEL013808		2.22549e-06	0.44216	0.535	0.28	0.0267014
AAEL018668		2.93162e-06	0.710448	0.686	0.476	0.0351735
AAEL006876		5.45636e-06	0.620682	0.292	0.127	0.0654654
AAEL019985		8.31077e-06	0.515554	0.741	0.518	0.0997126
AAEL012458		1.02767e-05	0.440914	0.265	0.108	0.1233
AAEL019461		1.04609e-05	0.439698	0.438	0.238	0.12551
AAEL015100		1.21001e-05	0.352587	0.341	0.157	0.145177
AAEL001798		1.47891e-05	0.442056	0.454	0.238	0.17744
AAEL009377		1.80864e-05	0.465423	0.395	0.199	0.217
AAEL010538		2.188e-05	0.30392	0.33	0.151	0.262516
AAEL008354		2.21333e-05	-0.355972	0.995	1	0.265556
AAEL019862		2.48322e-05	0.390534	0.935	0.804	0.297936
AAEL007372		2.75503e-05	0.475399	0.859	0.699	0.330548
AAEL029068		3.16057e-05	0.323624	0.541	0.304	0.379205
AAEL026560		3.55715e-05	0.6711	0.524	0.325	0.426786
AAEL027135		3.90372e-05	0.592962	0.762	0.572	0.468369
AAEL012449		4.28118e-05	0.334871	0.13	0.033	0.513656
AAEL023527		4.3997e-05	-0.726351	0.189	0.334	0.527875
AAEL024326		4.72402e-05	0.421326	0.314	0.145	0.566788
AAEL023141		4.75486e-05	0.627867	0.751	0.569	0.570488
AAEL009991		5.13768e-05	0.320608	0.162	0.051	0.616419
AAEL024411		5.58761e-05	0.34359	0.438	0.229	0.670401
AAEL019846		5.88049e-05	0.329362	0.389	0.196	0.705541
AAEL010804		7.15534e-05	0.303619	0.562	0.346	0.858497
AAEL022611		7.31673e-05	0.342854	0.751	0.503	0.877862
AAEL019483		7.50247e-05	0.463188	0.189	0.072	0.900147
AAEL006070		7.65812e-05	0.353854	0.119	0.03	0.918821
AAEL018685		8.17472e-05	0.658865	0.697	0.536	0.980803
AAEL018664		8.98808e-05	0.656174	0.881	0.729	1
AAEL001809		9.02134e-05	0.408712	0.146	0.045	1
AAEL025680		9.42852e-05	0.512505	0.314	0.16	1
AAEL020456		9.90039e-05	0.475323	0.589	0.401	1
AAEL001167		0.000100208	0.324429	0.33	0.16	1
AAEL001808		0.000100781	0.449623	0.497	0.307	1
AAEL022750		0.000108401	0.399299	0.227	0.096	1
AAEL027658		0.000116998	0.453789	0.168	0.06	1
AAEL004193		0.000128616	0.365671	0.173	0.063	1
AAEL002879		0.000139186	0.304021	0.935	0.858	1
AAEL026232		0.000141969	-0.42923	0.897	0.91	1
AAEL011664		0.000162966	0.371704	0.168	0.06	1
AAEL018687		0.000164664	0.393765	0.341	0.178	1
AAEL022149		0.000178591	0.395847	0.254	0.117	1
AAEL002346		0.000198258	0.299238	0.724	0.512	1
AAEL013894		0.000210022	0.376719	0.27	0.13	1
AAEL007631		0.000211217	0.388298	0.805	0.59	1
AAEL010226		0.000223308	0.533123	0.465	0.283	1
AAEL005904		0.000275101	0.318679	0.162	0.06	1
AAEL006169		0.00028465	0.369217	0.254	0.12	1
AAEL018662		0.000298217	0.646733	0.924	0.81	1
AAEL008360		0.000304623	0.34699	0.162	0.06	1
AAEL003063		0.000311196	0.363332	0.292	0.145	1
AAEL019478		0.000311828	0.475812	0.578	0.389	1
AAEL018333		0.000317297	0.462761	0.346	0.187	1
AAEL008847		0.000326131	0.903353	0.151	0.057	1
AAEL011950		0.000327234	0.325464	0.141	0.048	1
AAEL001688		0.000344446	0.310379	0.108	0.03	1
AAEL003193		0.000362988	0.295266	0.119	0.036	1
AAEL018240		0.00036442	0.275455	0.103	0.027	1
AAEL018352		0.000389643	0.254558	0.962	0.934	1
AAEL021789		0.00040896	0.43128	0.984	0.943	1
AAEL008662		0.000485244	0.419374	0.254	0.127	1
AAEL021539		0.000500879	0.332887	0.286	0.148	1
AAEL018226		0.000546609	0.33226	0.2	0.087	1
AAEL006636		0.000579402	0.311493	0.146	0.054	1
AAEL018234		0.000583087	0.585238	0.638	0.461	1
AAEL003750		0.000585866	0.335456	0.184	0.078	1
AAEL003371		0.000629463	0.273329	0.335	0.178	1
AAEL018671		0.000656411	0.259506	0.173	0.069	1
AAEL001245		0.00067033	0.339837	0.865	0.735	1
AAEL021231		0.000681125	0.272215	0.195	0.084	1
AAEL018248		0.000688479	0.285783	0.524	0.322	1
AAEL007891		0.000697551	0.27209	0.103	0.03	1
AAEL005655		0.000762948	0.250369	0.103	0.03	1
AAEL019756		0.000787708	0.434542	0.27	0.139	1
AAEL011810		0.000817924	0.293307	0.211	0.096	1
AAEL006160		0.000877208	0.496884	0.308	0.166	1
AAEL009822		0.000901596	0.342699	0.232	0.114	1
AAEL011280		0.000906749	0.259324	0.692	0.482	1
AAEL005612		0.000921789	0.644852	0.557	0.383	1
AAEL011051		0.000991722	0.324712	0.335	0.19	1
AAEL011567		0.000994833	0.328723	0.135	0.051	1
AAEL019617		0.000997187	-0.471318	0.551	0.617	1
AAEL003794		0.00100691	0.285708	0.216	0.102	1
AAEL005400		0.00100792	0.28411	0.768	0.59	1
AAEL010883		0.00101456	0.336545	0.449	0.271	1
AAEL027342		0.00102516	0.251526	0.205	0.093	1
AAEL006947		0.00104441	0.267945	0.362	0.208	1
AAEL019437		0.00106175	0.406451	0.627	0.455	1
AAEL022496		0.0010716	0.282727	0.232	0.114	1
AAEL000328		0.0010954	0.417713	0.427	0.277	1
AAEL001242		0.00120834	0.328843	0.838	0.687	1
AAEL026260		0.00122692	0.378917	0.746	0.536	1
AAEL010395		0.00126877	0.347094	0.335	0.19	1
AAEL024920		0.00135788	0.517911	0.103	0.033	1
AAEL001240		0.0013937	0.34455	0.422	0.265	1
AAEL001091		0.00140192	0.371919	0.141	0.057	1
AAEL011234		0.0014222	0.435159	0.762	0.569	1
AAEL020008		0.00142335	0.389683	0.476	0.31	1
AAEL003970		0.00143625	0.259306	0.108	0.036	1
AAEL000641		0.00144374	0.296829	0.346	0.202	1
AAEL000191		0.00144604	0.279719	0.119	0.042	1
AAEL006180		0.0014538	0.285108	0.103	0.033	1
AAEL009932		0.00148768	0.281798	0.124	0.045	1
AAEL019702		0.00162899	0.394421	0.757	0.62	1
AAEL019699		0.001649	0.27538	0.249	0.127	1
AAEL023350		0.0016935	-0.348434	0.811	0.798	1
AAEL022589		0.00170863	0.43796	0.454	0.286	1
AAEL024269		0.00171466	0.324299	0.454	0.289	1
AAEL019572		0.00172576	0.385083	0.832	0.741	1
AAEL019564		0.0017469	0.298423	0.384	0.226	1
AAEL025017		0.00183958	0.277695	0.292	0.163	1
AAEL005363		0.00187809	0.455302	0.205	0.102	1
AAEL005945		0.00193045	0.293536	0.832	0.633	1
AAEL000288		0.00198748	0.39392	0.784	0.654	1
AAEL026055		0.00199626	0.356919	0.119	0.045	1
AAEL021365		0.00199785	-0.271315	0.973	0.94	1
AAEL002739		0.00201763	0.300779	0.195	0.093	1
AAEL001571		0.00231602	0.283477	0.135	0.054	1
AAEL004862		0.00246344	0.436929	0.232	0.123	1
AAEL015180		0.00253902	0.324038	0.638	0.449	1
AAEL005347		0.00257108	0.346746	0.319	0.199	1
AAEL019457		0.00258176	0.451212	0.53	0.383	1
AAEL018669		0.00259765	0.538873	0.946	0.84	1
AAEL022328		0.00262854	-0.577833	0.438	0.485	1
AAEL008940		0.00268516	0.281845	0.114	0.042	1
AAEL019860		0.0027099	0.318349	0.865	0.705	1
AAEL003554		0.00273772	0.393266	0.216	0.114	1
AAEL008824		0.00284551	0.295887	0.416	0.265	1
AAEL021073		0.00284896	0.375977	0.324	0.187	1
AAEL010041		0.0029706	0.542049	0.27	0.16	1
AAEL025097		0.00298388	-0.299423	0.843	0.789	1
AAEL009684		0.00301094	-0.309087	0.854	0.849	1
AAEL018228		0.0031334	0.380148	0.324	0.196	1
AAEL001799		0.00319283	0.336724	0.314	0.187	1
AAEL003861		0.00324941	-0.3865	0.8	0.792	1
AAEL028080		0.00331133	0.329643	0.178	0.087	1
AAEL003322		0.00336268	0.282054	0.292	0.166	1
AAEL008048		0.00336507	-0.563086	0.573	0.554	1
AAEL005111		0.00345777	0.315896	0.508	0.34	1
AAEL011261		0.00349294	0.269196	0.222	0.117	1
AAEL005515		0.0035318	0.299418	0.497	0.337	1
AAEL017391		0.00358128	-0.389588	0.719	0.711	1
AAEL014296		0.00370081	0.284605	0.124	0.051	1
AAEL012496		0.00377989	0.273511	0.124	0.051	1
AAEL008024		0.0038074	0.370347	0.308	0.187	1
AAEL021419		0.00391825	0.564327	0.638	0.497	1
AAEL019653		0.00404719	0.331309	0.622	0.455	1
AAEL020822		0.00404894	0.268147	0.384	0.25	1
AAEL025410		0.00407962	-0.342807	0.719	0.765	1
AAEL012796		0.00423965	0.408625	0.254	0.145	1
AAEL003566		0.0044076	0.289011	0.741	0.602	1
AAEL021834		0.00472485	0.272078	0.173	0.084	1
AAEL001268		0.00485314	0.30349	0.108	0.042	1
AAEL000444		0.00487902	0.3378	0.184	0.096	1
AAEL026269		0.00496672	0.318193	0.584	0.41	1
AAEL012583		0.00497474	0.286812	0.195	0.099	1
AAEL007633		0.00505812	0.336704	0.238	0.133	1
AAEL022833		0.00510068	0.282033	0.486	0.346	1
AAEL008639		0.00513609	0.255291	0.892	0.789	1
AAEL021427		0.00527167	0.453362	0.205	0.114	1
AAEL012326		0.00534538	-0.250142	0.962	0.928	1
AAEL010471		0.00536355	-0.518188	0.643	0.657	1
AAEL011332		0.00549029	0.307822	0.714	0.566	1
AAEL010513		0.00549489	0.305857	0.438	0.292	1
AAEL002833		0.00550365	0.265595	0.135	0.06	1
AAEL024337		0.00553301	0.31418	0.308	0.184	1
AAEL003407		0.0055498	0.261542	0.422	0.265	1
AAEL026736		0.00595676	0.288334	0.141	0.066	1
AAEL007772		0.00615061	0.438492	0.643	0.506	1
AAEL009189		0.00623773	-0.34209	0.757	0.741	1
AAEL001389		0.0063799	0.271553	0.443	0.295	1
AAEL005839		0.00645565	0.257012	0.476	0.301	1
AAEL003301		0.0064783	0.291975	0.427	0.295	1
AAEL017005		0.00651	0.331789	0.519	0.352	1
AAEL025824		0.00656363	0.333336	0.481	0.334	1
AAEL000324		0.00668075	0.295769	0.438	0.292	1
AAEL022931		0.00668448	0.290011	0.259	0.157	1
AAEL013424		0.00678136	0.29843	0.816	0.666	1
AAEL004142		0.00722452	0.26197	0.205	0.111	1
AAEL014347		0.00728188	0.2797	0.141	0.066	1
AAEL019723		0.007476	0.269025	0.195	0.105	1
AAEL006114		0.00749049	0.437332	0.286	0.175	1
AAEL007034		0.00766565	0.363136	0.595	0.449	1
AAEL007698		0.00774008	0.257576	0.108	0.045	1
AAEL009371		0.00775891	0.251141	0.184	0.096	1
AAEL001865		0.00810374	0.274766	0.124	0.057	1
AAEL009786		0.00829223	0.259766	0.108	0.045	1
AAEL004889		0.00855331	-0.587006	0.124	0.202	1
AAEL028002		0.00861792	0.376355	0.314	0.202	1
AAEL008390		0.00911978	0.318744	0.124	0.057	1
AAEL019587		0.0092374	0.433825	0.184	0.102	1
AAEL004305		0.00937641	0.385427	0.416	0.289	1
AAEL021982		0.00954641	0.307912	0.692	0.575	1
AAEL025391		0.00957291	-0.329683	0.654	0.708	1
AAEL004236		0.00985019	-0.479648	0.476	0.506	1
AAEL021846		0.0100471	0.434069	0.281	0.187	1
AAEL007298		0.0104986	-0.478802	0.108	0.184	1
AAEL021429		0.0106085	0.265926	0.508	0.343	1
AAEL028188		0.0109048	0.260343	0.178	0.096	1
AAEL005657		0.010987	0.373962	0.135	0.066	1
AAEL019446		0.012245	0.314521	0.405	0.277	1
AAEL019771		0.0125657	-0.29713	0.935	0.943	1
AAEL025572		0.0126053	0.315146	0.865	0.711	1
AAEL011680		0.0130837	0.379031	0.535	0.38	1
AAEL023993		0.013377	0.546144	0.335	0.229	1
AAEL001776		0.0141938	0.519589	0.205	0.12	1
AAEL019546		0.0146071	0.283388	0.519	0.367	1
AAEL018032		0.0147025	-0.375438	0.605	0.581	1
AAEL002557		0.0148777	0.319956	0.373	0.259	1
AAEL023265		0.0153799	-0.50139	0.151	0.22	1
AAEL022771		0.015425	-0.484386	0.086	0.157	1
AAEL019467		0.0155836	0.324968	0.892	0.726	1
AAEL013272		0.0156249	-0.580368	0.227	0.289	1
AAEL001492		0.0157777	0.543013	0.314	0.217	1
AAEL024952		0.0159514	0.319337	0.724	0.611	1
AAEL013539		0.0170703	0.326806	0.211	0.127	1
AAEL004440		0.0172249	-0.469912	0.135	0.214	1
AAEL007268		0.0175859	0.29756	0.141	0.072	1
AAEL003117		0.0181162	0.255585	0.119	0.057	1
AAEL008061		0.0183496	0.257436	0.124	0.063	1
AAEL021593		0.0191161	0.250741	0.124	0.063	1
AAEL013997		0.0194363	-0.410521	0.524	0.548	1
AAEL005599		0.0197709	0.298877	0.4	0.274	1
AAEL023845		0.0203014	0.30275	0.843	0.711	1
AAEL024336		0.0206798	0.536735	0.395	0.298	1
AAEL001458		0.0211985	0.266367	0.746	0.593	1
AAEL013505		0.022268	0.27208	0.465	0.337	1
AAEL002451		0.0227068	0.419237	0.13	0.069	1
AAEL019596		0.0260793	-0.287819	0.881	0.828	1
AAEL006937		0.0270879	-0.588768	0.124	0.184	1
AAEL021955		0.0281587	-0.543614	0.168	0.229	1
AAEL017335		0.0284469	0.253471	0.297	0.202	1
AAEL027655		0.0291096	0.296806	0.541	0.404	1
AAEL019738		0.0295923	0.262665	0.211	0.13	1
AAEL025736		0.0301336	0.305012	0.605	0.482	1
AAEL024991		0.0301405	0.340805	0.135	0.075	1
AAEL013251		0.0311292	-0.395868	0.573	0.581	1
AAEL019836		0.0316535	-0.30886	0.741	0.699	1
AAEL007146		0.0324219	0.371106	0.557	0.452	1
AAEL019502		0.0327342	0.475836	0.27	0.187	1
AAEL019878		0.0350227	0.608577	0.87	0.774	1
AAEL024713		0.0364977	-0.519979	0.422	0.464	1
AAEL021724		0.0376208	-0.513412	0.211	0.277	1
AAEL023560		0.0390224	-0.384046	0.459	0.473	1
AAEL013702		0.0391721	-0.308167	0.719	0.711	1
AAEL000576		0.0392633	0.347822	0.33	0.226	1
AAEL026764		0.0403353	0.386524	0.184	0.114	1
AAEL002995		0.0425602	0.259432	0.13	0.072	1
AAEL024536		0.0434088	-0.321445	0.432	0.449	1
AAEL019418		0.04371	0.298875	0.168	0.102	1
AAEL020954		0.0445338	0.325871	0.368	0.271	1
AAEL007040		0.0451601	0.402463	0.119	0.066	1
AAEL013466		0.0461206	-0.260484	0.773	0.726	1
AAEL001925		0.0470904	-0.317531	0.762	0.756	1
AAEL009024		0.0476713	0.408571	0.195	0.123	1
AAEL010626		0.0546069	0.262878	0.243	0.166	1
AAEL019475		0.0546852	-0.327219	0.541	0.566	1
AAEL005802		0.0561702	-0.388878	0.076	0.127	1
AAEL005492		0.0568773	-0.370062	0.389	0.416	1
AAEL023003		0.0592308	-0.250391	0.768	0.717	1
AAEL026490		0.0600395	0.254378	0.27	0.187	1
AAEL024359		0.0604776	-0.399508	0.589	0.59	1
AAEL008617		0.0612199	-0.352631	0.519	0.515	1
AAEL019766		0.0622671	0.305196	0.73	0.608	1
AAEL021082		0.0634319	0.371966	0.459	0.358	1
AAEL023193		0.0649681	-0.392358	0.416	0.437	1
AAEL020380		0.0672073	-0.408386	0.438	0.467	1
AAEL025453		0.0700539	0.378328	0.762	0.633	1
AAEL005971		0.070886	-0.286057	0.546	0.572	1
AAEL001906		0.0710469	-0.370333	0.541	0.515	1
AAEL010047		0.0745357	-0.479778	0.227	0.265	1
AAEL009777		0.0758938	-0.589596	0.427	0.434	1
AAEL022539		0.0768949	0.304011	0.578	0.458	1
AAEL006650		0.0769396	-0.337957	0.562	0.554	1
AAEL010814		0.0774772	-0.360179	0.124	0.178	1
AAEL025006		0.0780239	0.316342	0.335	0.25	1
AAEL027926		0.0784679	0.271788	0.108	0.063	1
AAEL005649		0.0788776	0.318135	0.622	0.527	1
AAEL001734		0.079929	-0.660805	0.362	0.395	1
AAEL005379		0.0827557	-0.277323	0.546	0.575	1
AAEL013633		0.0842602	-0.33344	0.081	0.127	1
AAEL014566		0.0856582	0.344096	0.178	0.12	1
AAEL019811		0.0861977	0.331984	0.254	0.181	1
AAEL017374		0.0934557	-0.298732	0.384	0.431	1
AAEL012337		0.0958105	-0.293826	0.411	0.449	1
AAEL014773		0.0959406	0.256263	0.324	0.25	1
AAEL025818		0.101155	-0.368354	0.195	0.238	1
AAEL014071		0.101588	-0.365476	0.362	0.389	1
AAEL012057		0.104853	-0.364787	0.265	0.301	1
AAEL008826		0.105146	-0.342098	0.254	0.298	1
AAEL003047		0.107835	-0.358106	0.362	0.404	1
AAEL004702		0.10855	-0.300585	0.097	0.142	1
AAEL025471		0.109334	0.334712	0.281	0.214	1
AAEL008738		0.110193	-0.309864	0.584	0.575	1
AAEL024615		0.115999	0.339892	0.708	0.605	1
AAEL005243		0.122932	-0.428351	0.535	0.506	1
AAEL007838		0.123442	-0.496974	0.308	0.322	1
AAEL004732		0.123445	-0.252409	0.33	0.386	1
AAEL007487		0.12548	-0.389958	0.119	0.16	1
AAEL002903		0.128224	-0.437984	0.189	0.226	1
AAEL003391		0.131704	-0.267428	0.141	0.187	1
AAEL006071		0.13654	-0.251038	0.708	0.69	1
AAEL014057		0.137953	-0.338261	0.416	0.431	1
AAEL024195		0.138169	-0.397373	0.195	0.235	1
AAEL010043		0.14081	0.448554	0.222	0.172	1
AAEL024394		0.141827	-0.276389	0.546	0.524	1
AAEL010926		0.141969	-0.404655	0.346	0.358	1
AAEL028043		0.144597	-0.395196	0.216	0.25	1
AAEL020013		0.144748	-0.464196	0.168	0.205	1
AAEL009754		0.145401	-0.414191	0.157	0.193	1
AAEL002887		0.154728	-0.455974	0.432	0.437	1
AAEL021641		0.155737	-0.263749	0.081	0.12	1
AAEL009026		0.162774	-0.371157	0.162	0.199	1
AAEL009729		0.169233	-0.313757	0.243	0.283	1
AAEL011338		0.170897	-0.524776	0.119	0.154	1
AAEL011412		0.173877	-0.323203	0.086	0.12	1
AAEL012234		0.174131	-0.350751	0.27	0.301	1
AAEL019481		0.176358	0.505861	0.508	0.452	1
AAEL004233		0.179917	-0.596806	0.341	0.244	1
AAEL000788		0.180243	-0.377467	0.816	0.801	1
AAEL024086		0.183726	-0.767056	0.249	0.262	1
AAEL013600		0.184707	-0.394631	0.168	0.114	1
AAEL027616		0.187831	-0.444809	0.319	0.325	1
AAEL003326		0.188913	-0.368118	0.189	0.223	1
AAEL010068		0.188925	-0.307097	0.081	0.111	1
AAEL009112		0.189299	-0.397534	0.173	0.205	1
AAEL005754		0.190028	-0.343881	0.119	0.154	1
AAEL005507		0.194242	-0.406756	0.227	0.271	1
AAEL025418		0.20068	0.397477	0.319	0.256	1
AAEL019611		0.203881	0.260628	0.47	0.389	1
AAEL002764		0.205302	-0.336682	0.114	0.148	1
AAEL005266		0.205534	-0.440143	0.286	0.292	1
AAEL006698		0.214491	-0.290594	0.195	0.229	1
AAEL026633		0.214529	-0.273033	0.497	0.473	1
AAEL013723		0.225494	0.444973	0.924	0.843	1
AAEL002551		0.22722	-0.269421	0.541	0.488	1
AAEL003103		0.229285	-0.341756	0.308	0.319	1
AAEL019477		0.236956	-0.261242	0.568	0.533	1
AAEL014843		0.238338	-0.375412	0.232	0.253	1
AAEL008507		0.247445	-0.26348	0.216	0.25	1
AAEL023681		0.24836	-0.316677	0.362	0.373	1
AAEL011105		0.251204	-0.342405	0.265	0.292	1
AAEL013882		0.253292	0.325421	0.114	0.081	1
AAEL025977		0.255045	-0.330944	0.459	0.434	1
AAEL012792		0.255996	-0.44533	0.184	0.211	1
AAEL022051		0.262329	-0.283671	0.124	0.154	1
AAEL009114		0.263651	-0.798467	0.378	0.364	1
AAEL007670		0.263764	-0.340747	0.081	0.108	1
AAEL004799		0.265401	-0.280976	0.092	0.12	1
AAEL009646		0.265446	-0.279295	0.086	0.114	1
AAEL010064		0.269343	-0.330501	0.416	0.446	1
AAEL000266		0.269474	-0.39395	0.503	0.458	1
AAEL018144		0.269916	-0.37924	0.157	0.184	1
AAEL009653		0.277328	-0.283784	0.357	0.367	1
AAEL008422		0.28003	-0.30713	0.168	0.193	1
AAEL027399		0.282626	-0.284727	0.232	0.256	1
AAEL002692		0.282786	-0.398274	0.503	0.473	1
AAEL022146		0.282984	-0.304276	0.081	0.105	1
AAEL012613		0.284063	-0.349557	0.178	0.202	1
AAEL010294		0.284344	-0.267491	0.124	0.151	1
AAEL017357		0.285001	-0.316491	0.286	0.298	1
AAEL017229		0.289053	-0.312504	0.27	0.208	1
AAEL027559		0.290604	-0.404587	0.205	0.223	1
AAEL011365		0.290926	-0.271925	0.178	0.202	1
AAEL007502		0.299403	-0.307751	0.119	0.148	1
AAEL019460		0.299577	-0.31974	0.157	0.181	1
AAEL019535		0.303468	-0.261051	0.086	0.111	1
AAEL019824		0.306237	-0.28487	0.486	0.449	1
AAEL010483		0.307737	-0.260867	0.346	0.355	1
AAEL007401		0.307782	-0.280706	0.362	0.361	1
AAEL000315		0.309519	-0.311929	0.119	0.142	1
AAEL000185		0.3159	-0.322904	0.395	0.383	1
AAEL006330		0.319264	-0.279306	0.211	0.229	1
AAEL013733		0.32527	-0.284151	0.141	0.169	1
AAEL027482		0.330628	-0.294868	0.2	0.226	1
AAEL011832		0.331431	-0.275687	0.097	0.12	1
AAEL023022		0.336532	-0.322785	0.151	0.172	1
AAEL009043		0.340186	-0.27248	0.108	0.133	1
AAEL005490		0.341773	-0.412995	0.449	0.425	1
AAEL006751		0.343209	-0.352187	0.189	0.205	1
AAEL001500		0.346303	-0.539587	0.157	0.178	1
AAEL007120		0.349159	0.472559	0.151	0.123	1
AAEL025569		0.350426	-0.277399	0.254	0.268	1
AAEL018348		0.3579	-0.412415	0.303	0.295	1
AAEL006976		0.364039	-0.323126	0.292	0.298	1
AAEL019801		0.36864	-0.373843	0.178	0.193	1
AAEL020950		0.369431	-0.252793	0.178	0.199	1
AAEL000589		0.373546	-0.352456	0.395	0.383	1
AAEL018119		0.374765	-0.326335	0.216	0.229	1
AAEL007019		0.377538	-0.287837	0.335	0.337	1
AAEL010373		0.382346	-0.272592	0.168	0.187	1
AAEL019879		0.395009	-0.310999	0.232	0.241	1
AAEL022268		0.39586	-0.293979	0.265	0.271	1
AAEL022190		0.402398	0.273648	0.2	0.166	1
AAEL019432		0.404067	-0.51802	0.146	0.163	1
AAEL013068		0.404944	-0.257658	0.238	0.244	1
AAEL008028		0.409871	-0.250874	0.135	0.154	1
AAEL027786		0.413701	-0.49397	0.33	0.304	1
AAEL011564		0.416919	-0.321701	0.222	0.229	1
AAEL011757		0.418452	-0.434536	0.314	0.301	1
AAEL002690		0.420398	-0.285172	0.222	0.238	1
AAEL018251		0.421682	-0.261352	0.432	0.416	1
AAEL000395		0.430121	-0.372886	0.341	0.331	1
AAEL003582		0.431837	-0.25464	0.27	0.274	1
AAEL005580		0.435429	-0.270098	0.092	0.108	1
AAEL002372		0.437727	-0.29054	0.524	0.473	1
AAEL001569		0.441877	-0.38648	0.173	0.184	1
AAEL010835		0.444812	-0.265979	0.259	0.262	1
AAEL025216		0.448145	-0.279199	0.195	0.208	1
AAEL019912		0.448764	-0.451802	0.086	0.102	1
AAEL003022		0.449496	-0.33173	0.097	0.111	1
AAEL009756		0.459882	-0.28579	0.097	0.111	1
AAEL007699		0.471187	-0.258071	0.416	0.395	1
AAEL022241		0.471535	-0.273995	0.519	0.473	1
AAEL005874		0.476265	-0.28186	0.259	0.259	1
AAEL010162		0.48322	-0.407956	0.146	0.16	1
AAEL003972		0.484629	-0.254692	0.097	0.111	1
AAEL021838		0.4855	-0.317267	0.103	0.114	1
AAEL020970		0.490803	-0.261014	0.119	0.133	1
AAEL019940		0.497361	-0.32584	0.205	0.214	1
AAEL026750		0.497744	-0.296036	0.173	0.187	1
AAEL004952		0.498539	-0.277868	0.162	0.175	1
AAEL027346		0.513489	-0.280892	0.454	0.431	1
AAEL027088		0.52108	-0.284303	0.151	0.16	1
AAEL007865		0.523494	-0.274592	0.243	0.244	1
AAEL011830		0.54256	-0.289465	0.508	0.455	1
AAEL004472		0.552288	-0.308012	0.189	0.193	1
AAEL007562		0.552713	-0.255362	0.222	0.217	1
AAEL003782		0.553557	-0.559342	0.103	0.114	1
AAEL020123		0.554026	-0.399313	0.314	0.295	1
AAEL007105		0.559339	-0.30974	0.324	0.322	1
AAEL003824		0.560463	-0.287642	0.265	0.211	1
AAEL008956		0.561441	-0.273449	0.114	0.123	1
AAEL002673		0.576049	-0.286314	0.151	0.16	1
AAEL007315		0.587502	-0.342578	0.189	0.193	1
AAEL014203		0.588287	-0.332537	0.405	0.389	1
AAEL001484		0.588888	-0.293773	0.238	0.238	1
AAEL008426		0.591961	-0.456809	0.308	0.259	1
AAEL006977		0.6025	-0.289861	0.2	0.199	1
AAEL000730		0.604072	-0.255838	0.103	0.111	1
AAEL000275		0.629739	-0.258042	0.351	0.328	1
AAEL010508		0.630745	-0.253939	0.097	0.105	1
AAEL021318		0.631446	-0.252576	0.211	0.208	1
AAEL022162		0.633785	-0.318588	0.168	0.169	1
AAEL005840		0.640493	-0.697623	0.243	0.232	1
AAEL001176		0.656025	-0.264399	0.124	0.13	1
AAEL019819		0.665949	-0.263423	0.222	0.22	1
AAEL014520		0.668525	-0.378299	0.124	0.105	1
AAEL000594		0.682344	-0.274231	0.135	0.111	1
AAEL007857		0.705978	-0.278558	0.108	0.111	1
AAEL004989		0.713926	-0.282309	0.351	0.319	1
AAEL025611		0.719709	-0.271215	0.395	0.352	1
AAEL001709		0.72931	-0.282667	0.238	0.226	1
AAEL027078		0.745049	-0.287161	0.195	0.169	1
AAEL017368		0.758624	-0.273605	0.2	0.172	1
AAEL018219		0.759168	-0.294589	0.211	0.187	1
AAEL007771		0.767934	-0.265498	0.324	0.301	1
AAEL024283		0.78826	0.538186	0.93	0.864	1
AAEL010821		0.800257	-0.269636	0.368	0.328	1
AAEL001181		0.820585	-0.299755	0.546	0.47	1
AAEL023046		0.84547	-0.262693	0.346	0.298	1
AAEL009517		0.854404	-0.293844	0.232	0.217	1
AAEL011978		0.86511	-0.257969	0.141	0.136	1
AAEL007200		0.879683	-0.262934	0.232	0.205	1
AAEL003097		0.887391	-0.259151	0.741	0.657	1
AAEL019532		0.889983	-0.282853	0.47	0.404	1
AAEL002974		0.893605	-0.318275	0.119	0.117	1
AAEL019743		0.95027	0.286314	0.643	0.627	1
AAEL000343		0.955215	-0.253979	0.351	0.298	1
AAEL000993		0.9974	-0.291738	0.584	0.482	1
AAEL024332		1	-0.314977	0.27	0.244	1

## Sheet: Cluster_6
Table S2 Differentially expressed genes in each cell cluster of male and female Aedes aegyptim brain
Gene ID	description	p_val	avg_log2FC	pct.1	pct.2	p_val_adj
AAEL022912	Male determiner protein Nix	7.72466e-48	-2.22638	0.085	0.707	9.26805e-44
AAEL004793		2.53722e-41	0.944225	1	0.955	3.04415e-37
AAEL003014		1.72832e-19	-0.675765	0.964	0.969	2.07364e-15
AAEL022285		5.63435e-19	-0.393815	1	1	6.76009e-15
AAEL014760		7.22253e-19	-0.889739	0.767	0.841	8.66559e-15
AAEL010894		2.75595e-10	0.496432	0.13	0	3.30659e-06
AAEL011211		3.29972e-10	0.814922	0.91	0.666	3.959e-06
AAEL023527		4.22117e-10	-0.779871	0.404	0.586	5.06456e-06
AAEL009430		1.9808e-09	-0.383163	0.991	0.99	2.37656e-05
AAEL019451		1.72456e-08	0.388317	0.426	0.172	0.000206913
AAEL008071		3.80707e-08	-0.409608	0.924	0.921	0.000456772
AAEL021077		9.92302e-08	0.304641	0.184	0.038	0.00119056
AAEL009150		5.00564e-07	-0.412301	0.906	0.921	0.00600576
AAEL011751		5.05916e-07	0.338013	0.35	0.145	0.00606998
AAEL013995		7.98539e-07	0.273536	0.256	0.086	0.00958087
AAEL018352		8.69591e-07	0.341536	0.996	0.997	0.0104334
AAEL018029		9.33609e-07	0.252576	0.48	0.228	0.0112014
AAEL010523		1.67181e-06	0.455775	0.951	0.855	0.0200583
AAEL020788		2.02003e-06	0.292372	0.211	0.066	0.0242363
AAEL019793		2.04693e-06	-0.285815	0.987	0.983	0.0245591
AAEL006169		2.46993e-06	0.426509	0.471	0.248	0.0296343
AAEL000138		4.13807e-06	0.323161	0.265	0.103	0.0496486
AAEL018678		4.15934e-06	0.486013	0.444	0.241	0.0499037
AAEL019543		4.27517e-06	0.301453	0.314	0.134	0.0512935
AAEL025097		6.00798e-06	-0.373063	0.915	0.893	0.0720837
AAEL023003		7.1064e-06	-0.383336	0.857	0.852	0.0852626
AAEL013894		7.71985e-06	0.402746	0.35	0.169	0.0926227
AAEL006609		7.76437e-06	0.320423	0.193	0.062	0.0931569
AAEL027658		7.92146e-06	0.310957	0.345	0.159	0.0950417
AAEL027088		8.27497e-06	0.27351	0.457	0.234	0.0992831
AAEL018150		9.06787e-06	0.376597	0.363	0.172	0.108796
AAEL003919		9.72995e-06	0.256015	0.224	0.079	0.11674
AAEL025680		1.02056e-05	0.404292	0.57	0.338	0.122447
AAEL010190		1.24154e-05	0.302587	0.327	0.152	0.14896
AAEL008462		1.44418e-05	0.306758	0.229	0.086	0.173272
AAEL023762		1.56695e-05	0.296826	0.336	0.155	0.188003
AAEL000729		1.67662e-05	-0.2725	1	0.997	0.20116
AAEL024710		1.70075e-05	0.345815	0.511	0.283	0.204056
AAEL003785		1.78289e-05	0.254328	0.309	0.141	0.213911
AAEL012633		1.89298e-05	-0.41157	0.937	0.948	0.22712
AAEL009201		2.00595e-05	0.298572	0.318	0.152	0.240674
AAEL009250		2.0317e-05	0.266449	0.22	0.083	0.243764
AAEL022649		2.26366e-05	-0.472961	0.045	0.159	0.271594
AAEL001432		2.307e-05	0.287538	0.417	0.221	0.276794
AAEL009637		2.55898e-05	0.384459	0.892	0.721	0.307027
AAEL024326		3.76226e-05	0.263996	0.426	0.228	0.451396
AAEL012212		4.02917e-05	0.292788	0.946	0.817	0.483419
AAEL022431		4.62064e-05	-0.382352	0.928	0.934	0.554385
AAEL008466		4.92936e-05	0.362652	0.224	0.09	0.591424
AAEL018662		5.38657e-05	0.751682	0.951	0.879	0.646281
AAEL000956		5.40595e-05	0.341036	0.363	0.197	0.648606
AAEL017238		6.03008e-05	0.54519	0.556	0.362	0.723488
AAEL002769		6.13808e-05	-0.770674	0.812	0.8	0.736446
AAEL025987		8.79808e-05	0.262057	0.17	0.059	1
AAEL006948		9.24159e-05	-0.263422	0.924	0.907	1
AAEL018685		9.88162e-05	0.74976	0.785	0.666	1
AAEL009169		0.000108341	0.386316	0.574	0.372	1
AAEL006114		0.000109782	0.870949	0.475	0.276	1
AAEL018664		0.000134757	0.642288	0.901	0.828	1
AAEL001091		0.000137455	0.726956	0.251	0.131	1
AAEL007838		0.000142287	-0.65384	0.466	0.517	1
AAEL018354		0.000143618	0.312129	0.417	0.231	1
AAEL009112		0.000147518	0.289554	0.381	0.203	1
AAEL028011		0.0001611	0.477824	0.691	0.497	1
AAEL017445		0.00016499	0.672967	0.628	0.407	1
AAEL009189		0.000165739	-0.358666	0.901	0.866	1
AAEL003914		0.000213804	-0.310342	0.969	0.969	1
AAEL018669		0.000216684	0.652271	0.933	0.9	1
AAEL021724		0.000237421	-0.888644	0.269	0.386	1
AAEL026479		0.000241962	0.369585	0.865	0.759	1
AAEL001240		0.000243892	0.346276	0.596	0.383	1
AAEL010324		0.000279184	0.301518	0.475	0.286	1
AAEL013216		0.000281126	0.265169	0.543	0.331	1
AAEL004236		0.000282274	-0.397023	0.695	0.703	1
AAEL019836		0.000284024	-0.298313	0.915	0.886	1
AAEL001275		0.000307042	0.283271	0.471	0.279	1
AAEL020008		0.000331522	0.441106	0.641	0.466	1
AAEL010041		0.000336744	0.422407	0.466	0.293	1
AAEL005097		0.000357576	-0.472613	0.493	0.555	1
AAEL023350		0.000366602	-0.266384	0.924	0.955	1
AAEL019446		0.000397619	0.312935	0.664	0.462	1
AAEL009786		0.000403089	0.267695	0.197	0.086	1
AAEL020253		0.000404745	0.428224	0.942	0.872	1
AAEL018668		0.00045711	0.731007	0.767	0.672	1
AAEL001492		0.000459629	0.345781	0.561	0.383	1
AAEL019528		0.000466453	0.516058	0.57	0.376	1
AAEL023560		0.000466827	-0.43077	0.637	0.641	1
AAEL021846		0.000508404	0.36524	0.556	0.376	1
AAEL023265		0.0005395	-0.514597	0.215	0.321	1
AAEL006035		0.000551063	-0.356322	0.906	0.89	1
AAEL007633		0.000559595	0.292106	0.489	0.31	1
AAEL001005		0.000577419	0.259065	0.516	0.331	1
AAEL024952		0.000618404	0.280504	0.897	0.8	1
AAEL005985		0.000626858	0.266656	0.448	0.283	1
AAEL002737		0.000734547	0.262713	0.457	0.293	1
AAEL013565		0.00077847	0.25214	0.726	0.538	1
AAEL022402		0.000859424	0.282814	0.422	0.248	1
AAEL022793		0.000895541	0.265107	0.915	0.721	1
AAEL025091		0.000898078	0.303926	0.507	0.334	1
AAEL004488		0.000902217	-0.436311	0.803	0.776	1
AAEL018228		0.000924126	0.334701	0.565	0.386	1
AAEL022833		0.000982619	0.402354	0.65	0.497	1
AAEL000328		0.000997913	0.26436	0.664	0.462	1
AAEL008058		0.00113075	0.251368	0.776	0.607	1
AAEL006012		0.0011601	0.255047	0.677	0.486	1
AAEL026232		0.00124417	-0.682375	0.511	0.572	1
AAEL026490		0.0012604	0.447619	0.471	0.314	1
AAEL024536		0.00129107	-0.490822	0.547	0.576	1
AAEL000109		0.00129413	-0.340924	0.036	0.11	1
AAEL022003		0.00134275	0.360462	0.798	0.672	1
AAEL026075		0.0014461	0.274922	0.592	0.393	1
AAEL006947		0.00146884	0.403554	0.592	0.414	1
AAEL025410		0.00147418	-0.336907	0.888	0.859	1
AAEL019720		0.00154282	-0.336896	0.83	0.783	1
AAEL027527		0.00169335	-0.307902	0.852	0.838	1
AAEL026488		0.00169433	0.465029	0.166	0.072	1
AAEL013544		0.00173816	0.286072	0.26	0.141	1
AAEL018163		0.00199312	0.276265	0.202	0.103	1
AAEL000079		0.00231136	-0.35096	0.83	0.748	1
AAEL009763		0.0024275	0.370443	0.91	0.852	1
AAEL013939		0.00243825	-0.373293	0.892	0.869	1
AAEL002690		0.00245595	0.325609	0.426	0.293	1
AAEL019533		0.00249831	0.272594	0.668	0.5	1
AAEL022542		0.00267995	0.37382	0.502	0.369	1
AAEL003322		0.00274553	0.308142	0.435	0.286	1
AAEL005971		0.00278237	0.311174	0.83	0.686	1
AAEL011365		0.0029065	0.324759	0.439	0.297	1
AAEL019990		0.00295015	-0.259943	0.906	0.876	1
AAEL005633		0.0029774	0.278909	0.987	0.934	1
AAEL019892		0.00309487	0.285714	0.238	0.128	1
AAEL019805		0.00311619	0.381597	0.74	0.586	1
AAEL014566		0.00351486	0.474861	0.363	0.224	1
AAEL008048		0.00353006	-0.346059	0.655	0.69	1
AAEL025569		0.00358164	-0.40454	0.439	0.479	1
AAEL007772		0.00359268	0.253993	0.807	0.641	1
AAEL010318		0.00415673	-0.362764	0.61	0.621	1
AAEL002932		0.00419768	0.265384	0.502	0.345	1
AAEL001254		0.00428033	0.258916	0.453	0.31	1
AAEL013776		0.00430102	0.909816	0.422	0.286	1
AAEL026260		0.0049253	0.443101	0.874	0.797	1
AAEL022328		0.00511924	-0.373775	0.655	0.638	1
AAEL019437		0.00527555	0.360934	0.749	0.652	1
AAEL018219		0.00547515	0.331096	0.377	0.241	1
AAEL024396		0.00603481	0.453006	0.798	0.583	1
AAEL019452		0.00620204	-0.255766	0.933	0.893	1
AAEL012058		0.00621862	-0.268982	0.296	0.172	1
AAEL001167		0.00629489	0.273305	0.435	0.283	1
AAEL007664		0.00630029	-0.3402	0.861	0.862	1
AAEL009745		0.00640113	0.500446	0.57	0.4	1
AAEL003861		0.00693242	-0.308115	0.749	0.766	1
AAEL012887		0.00703372	-0.435378	0.758	0.741	1
AAEL027135		0.00704917	0.397348	0.919	0.797	1
AAEL011757		0.0072042	-0.547119	0.43	0.469	1
AAEL001886		0.00756403	-0.290947	0.094	0.169	1
AAEL001447		0.00819207	-0.348691	0.556	0.583	1
AAEL003116		0.0082676	-0.37086	0.099	0.172	1
AAEL012756		0.00839558	-0.259238	0.852	0.8	1
AAEL001245		0.00884267	0.282169	0.973	0.869	1
AAEL019705		0.0090513	0.289628	0.749	0.597	1
AAEL013251		0.00952344	-0.352037	0.789	0.728	1
AAEL001227		0.00985269	0.309762	0.973	0.959	1
AAEL010545		0.0101373	0.339211	0.157	0.083	1
AAEL019885		0.010203	-0.313364	0.574	0.579	1
AAEL024390		0.0103949	0.287813	0.937	0.869	1
AAEL010159		0.0107078	-0.446107	0.238	0.303	1
AAEL023193		0.0114435	-0.380248	0.646	0.624	1
AAEL005002		0.0116746	0.292127	0.601	0.462	1
AAEL001196		0.0122383	0.311529	0.991	0.986	1
AAEL004777		0.0143313	0.275646	0.641	0.5	1
AAEL004732		0.0144748	0.522852	0.601	0.476	1
AAEL013882		0.0147688	0.336863	0.399	0.293	1
AAEL008893		0.0148468	-0.254452	0.848	0.793	1
AAEL001281		0.0159929	-0.318323	0.753	0.721	1
AAEL011830		0.0161055	-0.333831	0.695	0.672	1
AAEL022539		0.0163335	0.305771	0.691	0.586	1
AAEL007169		0.0164848	0.328185	0.224	0.134	1
AAEL004325		0.017098	-0.353923	0.48	0.517	1
AAEL001368		0.0175782	-0.321442	0.592	0.631	1
AAEL000589		0.0177122	-0.36988	0.614	0.593	1
AAEL008617		0.0184501	-0.320962	0.704	0.676	1
AAEL018234		0.0188866	0.374121	0.821	0.676	1
AAEL006844		0.0189934	0.322187	0.578	0.428	1
AAEL021394		0.0190256	-0.349676	0.466	0.486	1
AAEL004727		0.0198282	-0.273556	0.825	0.779	1
AAEL019454		0.0201913	0.389616	0.767	0.714	1
AAEL019740		0.0208926	-0.281798	0.83	0.766	1
AAEL009653		0.0210136	-0.332962	0.556	0.562	1
AAEL003005		0.0215778	-0.375158	0.39	0.424	1
AAEL010200		0.0220583	-0.338738	0.525	0.541	1
AAEL013505		0.0226356	0.294182	0.61	0.486	1
AAEL012384		0.0244393	-0.452572	0.74	0.738	1
AAEL000417		0.0250268	-0.256714	0.771	0.731	1
AAEL010047		0.025089	-0.374312	0.417	0.452	1
AAEL004986		0.0262279	-0.36287	0.265	0.317	1
AAEL019824		0.0265405	-0.290076	0.731	0.717	1
AAEL024756		0.0274347	-0.26418	0.731	0.697	1
AAEL005834		0.0278324	-0.454866	0.61	0.614	1
AAEL019672		0.0281027	0.329721	0.238	0.148	1
AAEL019811		0.0287311	0.359261	0.448	0.324	1
AAEL018259		0.0301654	-0.28173	0.054	0.103	1
AAEL024615		0.0310834	-0.324014	0.601	0.645	1
AAEL002903		0.0316336	-0.339021	0.377	0.41	1
AAEL018120		0.0324047	-0.338404	0.547	0.548	1
AAEL006741		0.0354294	-0.36556	0.359	0.403	1
AAEL012337		0.0374525	-0.365133	0.592	0.586	1
AAEL027786		0.0376131	-0.497476	0.489	0.476	1
AAEL017212		0.0388717	-0.282644	0.601	0.586	1
AAEL022080		0.0389639	-0.335475	0.332	0.376	1
AAEL009029		0.0409636	-0.279901	0.112	0.166	1
AAEL024359		0.0410811	-0.300326	0.632	0.669	1
AAEL007285		0.0414406	0.334896	0.139	0.083	1
AAEL017374		0.0439208	-0.599443	0.516	0.538	1
AAEL003976		0.0440938	-0.398306	0.372	0.386	1
AAEL021955		0.0449401	-0.385261	0.345	0.383	1
AAEL014152		0.0463548	-0.390775	0.381	0.403	1
AAEL003283		0.0469364	0.421875	0.78	0.666	1
AAEL020646		0.0475185	-0.341913	0.426	0.452	1
AAEL013723		0.0496052	0.27997	0.982	0.928	1
AAEL007929		0.0496145	-0.286426	0.085	0.134	1
AAEL020689		0.0498964	-0.302441	0.561	0.548	1
AAEL023521		0.0508604	-0.344591	0.381	0.407	1
AAEL002372		0.0512646	-0.316156	0.673	0.617	1
AAEL001716		0.0523154	-0.35554	0.229	0.279	1
AAEL017095		0.0555251	0.263566	0.96	0.931	1
AAEL021012		0.0566552	-0.313652	0.135	0.19	1
AAEL017005		0.0567115	0.610152	0.655	0.552	1
AAEL005149		0.0570207	0.349141	0.807	0.683	1
AAEL008390		0.0571507	0.297627	0.215	0.145	1
AAEL008556		0.0572757	-0.299128	0.538	0.531	1
AAEL000572		0.0590178	-0.399644	0.516	0.497	1
AAEL002518		0.0597365	0.267273	0.865	0.834	1
AAEL003955		0.0600514	-0.351721	0.471	0.469	1
AAEL002351		0.0600745	-0.305585	0.399	0.424	1
AAEL028043		0.0601334	-0.383534	0.354	0.372	1
AAEL010756		0.0621246	-0.372391	0.538	0.507	1
AAEL001242		0.0631272	0.36604	0.919	0.803	1
AAEL001906		0.0686597	-0.267048	0.785	0.721	1
AAEL000805		0.0688091	-0.311773	0.152	0.2	1
AAEL013460		0.0696744	-0.2588	0.726	0.659	1
AAEL010755		0.0701417	-0.275043	0.466	0.466	1
AAEL009072		0.0779824	-0.410281	0.919	0.91	1
AAEL021449		0.0799606	-0.380295	0.085	0.128	1
AAEL008188		0.0806203	-0.319242	0.422	0.438	1
AAEL021066		0.0841033	-0.267053	0.547	0.531	1
AAEL005266		0.085463	-0.314424	0.404	0.421	1
AAEL007502		0.0857069	-0.816909	0.166	0.214	1
AAEL008164		0.0872944	-0.260556	0.865	0.779	1
AAEL007162		0.0918587	-0.324936	0.274	0.31	1
AAEL019770		0.0925663	-0.652956	0.538	0.517	1
AAEL006825		0.0929018	0.400183	0.937	0.917	1
AAEL007104		0.0933117	-0.318572	0.771	0.71	1
AAEL009024		0.102258	0.253714	0.354	0.255	1
AAEL007487		0.102404	-0.265453	0.161	0.207	1
AAEL002455		0.103263	-0.315995	0.184	0.221	1
AAEL027307		0.103275	-0.253225	0.637	0.607	1
AAEL019715		0.105525	-0.262022	0.578	0.538	1
AAEL021419		0.10737	0.337434	0.749	0.697	1
AAEL015472		0.111248	-0.326896	0.175	0.221	1
AAEL013359		0.111348	-0.326558	0.493	0.476	1
AAEL011285		0.113343	-0.268675	0.193	0.231	1
AAEL011288		0.114033	-0.289702	0.166	0.203	1
AAEL005832		0.116394	-0.375213	0.601	0.548	1
AAEL002974		0.125478	-0.254997	0.193	0.131	1
AAEL027067		0.13285	0.257507	0.426	0.348	1
AAEL019464		0.133661	0.389911	0.919	0.866	1
AAEL000243		0.134128	0.290878	0.803	0.745	1
AAEL026570		0.134868	-0.319514	0.287	0.31	1
AAEL025123		0.136473	-0.259558	0.354	0.379	1
AAEL005500		0.139932	-0.363534	0.26	0.283	1
AAEL000970		0.141101	-0.283328	0.511	0.51	1
AAEL006932		0.141316	-0.411927	0.22	0.259	1
AAEL013334		0.144005	-0.288322	0.574	0.538	1
AAEL008427		0.152851	-0.255399	0.108	0.141	1
AAEL003355		0.153492	-0.339038	0.229	0.252	1
AAEL005681		0.159486	0.336663	0.327	0.255	1
AAEL006937		0.162663	-0.318244	0.211	0.234	1
AAEL021738		0.170261	-0.255142	0.435	0.434	1
AAEL027774		0.171375	-0.309116	0.605	0.569	1
AAEL008500		0.172372	-0.311268	0.341	0.345	1
AAEL005803		0.173547	-0.298966	0.395	0.293	1
AAEL012355		0.184109	-0.321043	0.327	0.331	1
AAEL006698		0.184851	-0.288405	0.345	0.355	1
AAEL025560		0.185263	-0.281578	0.265	0.293	1
AAEL013758		0.187514	-0.251419	0.65	0.617	1
AAEL006054		0.189959	-0.311781	0.43	0.41	1
AAEL000193		0.19103	-0.257163	0.305	0.321	1
AAEL005817		0.19126	-0.401178	0.601	0.528	1
AAEL002011		0.192058	0.294085	0.592	0.486	1
AAEL025572		0.195845	0.386129	0.906	0.845	1
AAEL001709		0.197277	-0.304759	0.399	0.397	1
AAEL004992		0.197351	0.254086	0.381	0.321	1
AAEL006511		0.203821	-0.334137	0.413	0.407	1
AAEL008171		0.204406	-0.251367	0.507	0.476	1
AAEL003427		0.204532	-0.269644	0.435	0.414	1
AAEL008031		0.207256	0.416012	0.39	0.317	1
AAEL008398		0.220253	-0.263437	0.332	0.334	1
AAEL004233		0.221519	-0.668698	0.462	0.441	1
AAEL009729		0.221895	-0.389828	0.444	0.421	1
AAEL012792		0.223368	-0.452353	0.318	0.328	1
AAEL018313		0.223589	-0.396797	0.341	0.338	1
AAEL019423		0.230628	-0.274725	0.296	0.31	1
AAEL002299		0.237401	-0.282139	0.13	0.155	1
AAEL002896		0.239469	-0.286396	0.3	0.31	1
AAEL006615		0.245727	-0.277259	0.309	0.338	1
AAEL024434		0.249382	-0.28182	0.52	0.479	1
AAEL014520		0.25201	-0.314523	0.269	0.2	1
AAEL019467		0.260792	0.431528	0.919	0.831	1
AAEL019460		0.262285	-0.296669	0.345	0.338	1
AAEL004311		0.262496	-0.280635	0.117	0.141	1
AAEL025553		0.264777	-0.316118	0.52	0.469	1
AAEL000803		0.268984	-0.300056	0.753	0.683	1
AAEL019743		0.282049	0.461144	0.812	0.745	1
AAEL013132		0.285825	-0.313397	0.444	0.414	1
AAEL003923		0.286223	-0.26243	0.251	0.259	1
AAEL026323		0.287933	0.253473	0.807	0.731	1
AAEL007505		0.289267	-0.386015	0.175	0.197	1
AAEL010821		0.291288	-0.261288	0.547	0.479	1
AAEL013963		0.293027	-0.300151	0.305	0.307	1
AAEL011394		0.29739	-0.256462	0.17	0.19	1
AAEL008481		0.297505	-0.271044	0.516	0.479	1
AAEL005970		0.306165	-0.257813	0.323	0.321	1
AAEL008063		0.312435	-0.276694	0.3	0.3	1
AAEL012139		0.314129	0.438239	0.202	0.159	1
AAEL005754		0.317509	-0.355235	0.265	0.266	1
AAEL020006		0.318473	-0.301914	0.641	0.569	1
AAEL009157		0.31853	-0.292605	0.628	0.555	1
AAEL012998		0.320428	-0.266296	0.682	0.641	1
AAEL012248		0.325939	-0.81637	0.099	0.121	1
AAEL004396		0.330686	0.423862	0.516	0.452	1
AAEL003824		0.333659	-0.265525	0.413	0.4	1
AAEL028220		0.34714	-0.277452	0.35	0.338	1
AAEL005901		0.351476	-0.275163	0.529	0.469	1
AAEL002866		0.363162	-0.288097	0.448	0.407	1
AAEL017054		0.385706	-0.312499	0.417	0.379	1
AAEL023046		0.393788	-0.276554	0.489	0.466	1
AAEL013253		0.393966	-0.282113	0.471	0.421	1
AAEL019502		0.400018	0.296112	0.372	0.303	1
AAEL004702		0.406503	-0.287187	0.215	0.221	1
AAEL006283		0.422632	-0.253755	0.179	0.193	1
AAEL007771		0.426505	-0.250366	0.444	0.41	1
AAEL006711		0.426574	-0.291428	0.175	0.183	1
AAEL006879		0.430301	-0.275467	0.332	0.31	1
AAEL011587		0.436774	-0.303948	0.587	0.507	1
AAEL008401		0.458625	-0.264703	0.215	0.221	1
AAEL021545		0.458712	-0.295316	0.318	0.303	1
AAEL021838		0.459129	-0.288025	0.215	0.221	1
AAEL010676		0.478048	-0.296095	0.206	0.21	1
AAEL026069		0.492395	-0.308212	0.242	0.238	1
AAEL014303		0.493362	-0.279519	0.65	0.559	1
AAEL009640		0.496044	-0.253353	0.632	0.528	1
AAEL005277		0.497513	-0.256791	0.39	0.372	1
AAEL020508		0.498335	-0.282143	0.422	0.372	1
AAEL021433		0.537441	-0.270668	0.336	0.331	1
AAEL000967		0.542991	-0.303223	0.309	0.29	1
AAEL010067		0.555961	-0.252755	0.426	0.39	1
AAEL004217		0.558921	0.333739	0.857	0.817	1
AAEL022190		0.576868	0.455551	0.336	0.293	1
AAEL026220		0.585874	-0.261692	0.413	0.383	1
AAEL007043		0.604732	-0.263042	0.278	0.262	1
AAEL021073		0.745966	-0.284832	0.372	0.328	1
AAEL020042		0.756485	-0.2561	0.336	0.3	1
AAEL025165		0.764208	-0.309493	0.139	0.141	1
AAEL027562		0.864791	-0.299343	0.359	0.297	1
AAEL025477		0.877043	-0.333258	0.233	0.217	1
AAEL024283		0.912189	0.635981	0.942	0.91	1
AAEL019757		0.928039	-0.267498	0.583	0.514	1
AAEL002673		0.930328	-0.268728	0.274	0.241	1
AAEL025973		0.968197	-0.319553	0.422	0.372	1
AAEL019541		0.973002	-0.284749	0.188	0.179	1
AAEL025380		0.982343	0.472577	0.126	0.121	1

## Sheet: Cluster_7
Table S2 Differentially expressed genes in each cell cluster of male and female Aedes aegyptim brain
Gene ID	description	p_val	avg_log2FC	pct.1	pct.2	p_val_adj
AAEL004793	dipeptidyl-peptidase	5.70738e-26	1.02575	0.992	0.89	6.84771e-22
AAEL022912	Male determiner protein Nix	2.74476e-27	-2.37395	0.054	0.628	3.29316e-23
AAEL027655		3.42076e-09	0.81196	0.785	0.487	4.10423e-05
AAEL011211		2.53602e-08	0.883678	0.815	0.481	0.000304272
AAEL003957		2.49602e-07	0.651856	0.231	0.061	0.00299472
AAEL023762		9.22145e-07	0.410696	0.231	0.063	0.0110639
AAEL019812		9.85215e-07	0.366331	0.1	0.009	0.0118206
AAEL013840		1.31058e-06	0.454866	0.123	0.017	0.0157243
AAEL010286		1.84909e-06	0.626983	0.338	0.13	0.0221854
AAEL003014		1.88814e-06	-0.597579	0.854	0.841	0.0226539
AAEL022782		1.89381e-06	-0.926231	0.638	0.723	0.022722
AAEL001076		3.20461e-06	0.491459	0.969	0.919	0.0384489
AAEL018029		3.69729e-06	0.501467	0.369	0.153	0.0443601
AAEL007114		3.78864e-06	0.531036	0.231	0.072	0.0454561
AAEL018226		3.82458e-06	0.424726	0.2	0.055	0.0458874
AAEL023547		5.44544e-06	0.527042	0.485	0.228	0.0653344
AAEL013900		8.05306e-06	0.557812	0.131	0.026	0.0966206
AAEL001091		9.10766e-06	0.5701	0.162	0.04	0.109274
AAEL017238		1.13629e-05	0.865945	0.385	0.173	0.136333
AAEL008921		1.35303e-05	0.496024	0.108	0.017	0.162337
AAEL012217		1.4209e-05	0.446226	0.108	0.017	0.17048
AAEL014760		1.48694e-05	-0.718863	0.615	0.683	0.178403
AAEL023629		1.61341e-05	0.286358	0.1	0.014	0.193577
AAEL008390		2.13889e-05	0.582283	0.223	0.078	0.256624
AAEL009114		2.18751e-05	0.755757	0.523	0.305	0.262458
AAEL022833		2.96162e-05	0.714028	0.638	0.401	0.355335
AAEL004697		3.35635e-05	0.514024	0.2	0.066	0.402695
AAEL005149		3.54e-05	0.564655	0.808	0.579	0.424729
AAEL021520		4.15775e-05	-0.388391	0.923	0.931	0.498846
AAEL011425		4.67307e-05	0.419841	0.138	0.035	0.560675
AAEL009150		5.23626e-05	-0.719501	0.692	0.706	0.628246
AAEL008055		5.26125e-05	0.424597	0.785	0.522	0.631245
AAEL013803		5.28974e-05	0.458246	0.269	0.107	0.634664
AAEL011751		5.64917e-05	0.384324	0.223	0.078	0.677787
AAEL005411		5.78525e-05	0.352414	0.177	0.055	0.694114
AAEL022819		7.25916e-05	0.423884	0.415	0.202	0.870954
AAEL007378		7.62974e-05	0.342184	0.238	0.089	0.915416
AAEL004844		8.87903e-05	0.412846	0.262	0.107	1
AAEL012161		9.47593e-05	0.363925	0.2	0.069	1
AAEL026110		9.71426e-05	0.574121	0.192	0.066	1
AAEL011817		9.99285e-05	0.297184	0.138	0.037	1
AAEL012151		0.000100869	0.27083	0.146	0.04	1
AAEL009723		0.000102863	0.482506	0.262	0.11	1
AAEL003952		0.000110266	0.330848	0.377	0.176	1
AAEL004193		0.000118585	0.293598	0.192	0.066	1
AAEL014486		0.00013505	0.362229	0.385	0.182	1
AAEL006870		0.000138822	0.380889	0.2	0.072	1
AAEL027096		0.000166916	0.742062	0.238	0.101	1
AAEL002547		0.000169297	0.37747	0.3	0.133	1
AAEL010991		0.000182875	0.306639	0.392	0.19	1
AAEL001242		0.0001868	1.19642	0.792	0.654	1
AAEL008354		0.000207058	-0.253947	0.977	0.994	1
AAEL002386		0.000211078	0.272044	0.146	0.043	1
AAEL001754		0.000214885	2.57299	0.108	0.026	1
AAEL001231		0.000216397	-0.33624	0.992	0.98	1
AAEL020008		0.000220306	0.454742	0.538	0.311	1
AAEL008510		0.000224295	0.38195	0.138	0.04	1
AAEL005174		0.000235041	0.332677	0.115	0.029	1
AAEL019901		0.000288774	0.376297	0.223	0.089	1
AAEL007876		0.000293307	0.6695	0.546	0.352	1
AAEL002157		0.000313917	0.331131	0.1	0.023	1
AAEL019418		0.000325349	0.311308	0.192	0.072	1
AAEL002818		0.000329998	0.358014	0.3	0.138	1
AAEL012637		0.000336855	0.367277	0.154	0.052	1
AAEL019711		0.000348793	0.401013	0.738	0.49	1
AAEL021086		0.000364327	0.305962	0.185	0.069	1
AAEL014084		0.000374595	0.261841	0.1	0.023	1
AAEL024025		0.000380533	0.360549	0.185	0.069	1
AAEL012212		0.000385414	0.393747	0.754	0.527	1
AAEL019461		0.000405929	0.64357	0.462	0.265	1
AAEL019755		0.00040962	-0.431746	0.838	0.859	1
AAEL002546		0.000477588	0.335755	0.154	0.052	1
AAEL026914		0.000494357	0.87539	0.346	0.196	1
AAEL014340		0.000518696	0.354054	0.492	0.274	1
AAEL011522		0.000558144	0.365604	0.162	0.058	1
AAEL006054		0.000558591	0.25765	0.408	0.213	1
AAEL025922		0.000576188	0.399331	0.215	0.092	1
AAEL019543		0.000597461	0.331169	0.162	0.058	1
AAEL007586		0.000613715	0.3094	0.131	0.04	1
AAEL003492		0.000628625	0.340396	0.162	0.058	1
AAEL012633		0.000654591	-0.513215	0.846	0.839	1
AAEL022348		0.000693753	0.363508	0.1	0.026	1
AAEL006698		0.000698333	0.32065	0.277	0.13	1
AAEL009430		0.000734515	-0.30893	0.915	0.914	1
AAEL009959		0.000738798	0.357272	0.185	0.072	1
AAEL018208		0.000741019	0.346707	0.185	0.075	1
AAEL019811		0.000742191	0.580013	0.346	0.182	1
AAEL001651		0.000743955	0.317142	0.123	0.037	1
AAEL005985		0.000765988	0.304053	0.323	0.159	1
AAEL009259		0.000793988	0.381763	0.115	0.035	1
AAEL005726		0.00082806	0.308061	0.362	0.187	1
AAEL027514		0.000830629	0.547881	0.2	0.086	1
AAEL001896		0.000849783	0.403628	0.185	0.075	1
AAEL007493		0.000856411	2.65695	0.123	0.04	1
AAEL024710		0.000876778	0.388374	0.269	0.127	1
AAEL007404		0.000903275	0.326249	0.3	0.147	1
AAEL005657		0.00090727	0.3793	0.185	0.075	1
AAEL025638		0.000936218	-0.741241	0.546	0.625	1
AAEL001709		0.000949009	0.287793	0.346	0.179	1
AAEL012154		0.000975801	0.401191	0.262	0.127	1
AAEL006602		0.000978426	2.34039	0.123	0.04	1
AAEL002115		0.000995792	0.281667	0.131	0.043	1
AAEL002995		0.00101303	0.269859	0.231	0.101	1
AAEL011261		0.00108283	0.271778	0.2	0.084	1
AAEL021693		0.00114285	0.377963	0.769	0.571	1
AAEL003064		0.00117333	0.384429	0.262	0.127	1
AAEL024283		0.00117366	0.720505	0.908	0.821	1
AAEL008070		0.00123745	0.593947	0.254	0.124	1
AAEL019691		0.00124237	0.309177	0.238	0.115	1
AAEL025006		0.00124841	0.408606	0.4	0.225	1
AAEL019794		0.00125917	0.260193	0.215	0.095	1
AAEL008590		0.00127444	0.267602	0.223	0.098	1
AAEL019489		0.00129891	0.453716	0.362	0.199	1
AAEL017391		0.00130292	-0.478235	0.677	0.674	1
AAEL018671		0.00141498	0.308043	0.2	0.086	1
AAEL017198		0.00144766	0.287651	0.285	0.138	1
AAEL022465		0.00147462	0.42719	0.746	0.594	1
AAEL006180		0.00148644	0.327369	0.1	0.029	1
AAEL005766		0.00154279	0.327939	0.292	0.147	1
AAEL024101		0.00160382	0.326234	0.1	0.029	1
AAEL005052		0.00164858	0.263362	0.1	0.029	1
AAEL006432		0.0016694	0.521126	0.554	0.378	1
AAEL005111		0.00167119	0.279622	0.508	0.311	1
AAEL021429		0.00167506	0.396434	0.569	0.357	1
AAEL009515		0.00169566	0.337238	0.577	0.349	1
AAEL019982		0.00171446	0.561868	0.377	0.216	1
AAEL001167		0.0017505	0.529553	0.362	0.205	1
AAEL009024		0.00179041	0.9661	0.246	0.127	1
AAEL014326		0.00179883	0.276106	0.462	0.256	1
AAEL019848		0.00180708	-0.458934	0.792	0.821	1
AAEL008360		0.00194249	0.280895	0.169	0.069	1
AAEL020132		0.00198632	0.300109	0.292	0.15	1
AAEL010105		0.00206541	0.463972	0.123	0.043	1
AAEL003794		0.00223507	0.465783	0.385	0.236	1
AAEL000138		0.00224458	0.305012	0.108	0.035	1
AAEL004916		0.00227905	0.274647	0.177	0.075	1
AAEL009887		0.00228754	0.338617	0.108	0.035	1
AAEL019985		0.00230014	0.263412	0.808	0.599	1
AAEL025410		0.00244094	-0.43688	0.708	0.715	1
AAEL021533		0.00247485	0.320774	0.331	0.182	1
AAEL009637		0.00247602	0.372473	0.669	0.49	1
AAEL005681		0.00252818	0.528521	0.208	0.101	1
AAEL013887		0.00252819	0.308166	0.3	0.159	1
AAEL011934		0.00265296	0.430731	0.138	0.055	1
AAEL013092		0.00267606	0.312345	0.115	0.04	1
AAEL023527		0.00281145	-0.656011	0.246	0.352	1
AAEL019432		0.0028638	0.414743	0.362	0.207	1
AAEL000719		0.00286577	0.297009	0.1	0.032	1
AAEL004496		0.00290637	0.418968	0.115	0.04	1
AAEL026715		0.00292083	0.281086	0.146	0.058	1
AAEL016984		0.00295759	0.291661	0.254	0.127	1
AAEL005832		0.00301032	0.316339	0.462	0.285	1
AAEL002370		0.00306383	0.276905	0.115	0.04	1
AAEL006656		0.00318252	0.383374	0.162	0.069	1
AAEL020689		0.00319873	0.362301	0.446	0.268	1
AAEL019758		0.00325077	0.28727	0.377	0.21	1
AAEL019485		0.00326932	-0.390702	0.862	0.827	1
AAEL026479		0.00328242	0.423468	0.708	0.513	1
AAEL024562		0.00329722	0.344996	0.138	0.055	1
AAEL022485		0.00359107	-0.588011	0.792	0.81	1
AAEL006196		0.00362883	0.302601	0.108	0.037	1
AAEL019836		0.00368198	-0.499835	0.646	0.666	1
AAEL004217		0.00376605	0.498257	0.862	0.718	1
AAEL025051		0.00377971	0.351011	0.515	0.305	1
AAEL000362		0.00390571	0.357097	0.354	0.202	1
AAEL001843		0.00397957	0.253966	0.908	0.761	1
AAEL008010		0.00398364	-0.391441	0.915	0.896	1
AAEL022328		0.00398545	-0.627103	0.423	0.476	1
AAEL008826		0.00401345	0.330833	0.277	0.15	1
AAEL013863		0.00412491	0.274447	0.385	0.225	1
AAEL009232		0.00412848	0.295534	0.362	0.202	1
AAEL023350		0.00428766	-0.315647	0.792	0.793	1
AAEL019991		0.00438007	0.357528	0.154	0.066	1
AAEL019827		0.00445222	0.250555	0.454	0.268	1
AAEL001776		0.00449632	0.82316	0.192	0.098	1
AAEL010523		0.00451021	0.428189	0.869	0.798	1
AAEL019788		0.0045362	0.361319	0.669	0.481	1
AAEL024258		0.00482626	0.29709	0.1	0.035	1
AAEL009822		0.00489555	0.312685	0.246	0.127	1
AAEL012437		0.0049355	0.259646	0.208	0.101	1
AAEL021611		0.00496775	0.265099	0.115	0.043	1
AAEL006187		0.00507761	0.322702	0.146	0.063	1
AAEL025518		0.00519968	0.272624	0.146	0.063	1
AAEL007990		0.00522611	0.286789	0.215	0.107	1
AAEL022462		0.00541065	0.255916	0.369	0.216	1
AAEL022611		0.00544583	0.274572	0.7	0.499	1
AAEL009327		0.00552018	0.489482	0.846	0.758	1
AAEL018174		0.00557009	0.410851	0.385	0.239	1
AAEL028037		0.0055919	0.34146	0.638	0.467	1
AAEL000641		0.00572868	0.27948	0.4	0.239	1
AAEL018125		0.00575671	0.377099	0.446	0.28	1
AAEL027978		0.00583274	0.284069	0.815	0.605	1
AAEL009755		0.00586968	-0.482522	0.7	0.709	1
AAEL012298		0.00588395	0.267745	0.223	0.112	1
AAEL014092		0.00589348	0.366833	0.262	0.144	1
AAEL028110		0.00622216	0.341265	0.608	0.429	1
AAEL003518		0.00646512	0.473337	0.731	0.539	1
AAEL020834		0.00665106	0.320035	0.562	0.392	1
AAEL004855		0.00672716	-0.382854	0.662	0.715	1
AAEL020614		0.0067336	0.332104	0.3	0.173	1
AAEL019690		0.00684721	-0.513685	0.3	0.401	1
AAEL003945		0.00700592	0.274344	0.131	0.055	1
AAEL021073		0.00701225	0.632493	0.338	0.21	1
AAEL022589		0.00728643	0.268686	0.477	0.305	1
AAEL026132		0.00772295	0.281806	0.215	0.11	1
AAEL001240		0.00800945	0.254774	0.4	0.239	1
AAEL002145		0.00806551	0.290872	0.146	0.066	1
AAEL025572		0.00809741	0.688306	0.777	0.729	1
AAEL010488		0.00849727	0.467023	0.123	0.052	1
AAEL002049		0.00850162	0.522297	0.215	0.115	1
AAEL005971		0.00852538	0.327951	0.623	0.427	1
AAEL011142		0.00863644	0.268987	0.785	0.597	1
AAEL008389		0.00873741	0.252923	0.292	0.167	1
AAEL001901		0.00886786	0.812756	0.223	0.124	1
AAEL019989		0.00888437	-0.463849	0.362	0.476	1
AAEL011837		0.00915354	0.458814	0.192	0.098	1
AAEL010334		0.00919911	0.29134	0.154	0.072	1
AAEL005515		0.00991429	0.310376	0.569	0.366	1
AAEL013776		0.00994066	1.19831	0.423	0.268	1
AAEL005256		0.00996515	0.405683	0.3	0.176	1
AAEL025606		0.00996682	0.333552	0.138	0.063	1
AAEL005410		0.0103252	0.256959	0.123	0.052	1
AAEL011013		0.010455	0.307075	0.185	0.095	1
AAEL027078		0.0108194	-0.896074	0.138	0.222	1
AAEL008068		0.01096	0.310035	0.231	0.127	1
AAEL000576		0.0111249	0.522616	0.408	0.274	1
AAEL005845		0.0113707	-0.506445	0.569	0.579	1
AAEL005437		0.0115088	0.499583	0.9	0.709	1
AAEL026994		0.0119229	0.250353	0.277	0.161	1
AAEL023003		0.0120453	-0.469128	0.669	0.637	1
AAEL021732		0.0122124	0.259057	0.369	0.231	1
AAEL014959		0.0125956	0.253609	0.323	0.19	1
AAEL002548		0.0128843	0.262091	0.292	0.173	1
AAEL020954		0.0131245	0.391528	0.354	0.216	1
AAEL022402		0.0131915	0.60434	0.331	0.216	1
AAEL006822		0.0133014	-0.333177	0.631	0.657	1
AAEL004469		0.0133749	0.25774	0.2	0.107	1
AAEL020970		0.0134105	-0.585326	0.069	0.147	1
AAEL007548		0.0134942	-0.408547	0.731	0.718	1
AAEL012384		0.0136895	-0.44126	0.415	0.519	1
AAEL009422		0.0140774	-0.357462	0.762	0.755	1
AAEL002771		0.0143872	-0.494263	0.038	0.107	1
AAEL005829		0.0144066	-0.485605	0.038	0.11	1
AAEL027135		0.0151387	0.338588	0.877	0.726	1
AAEL002739		0.0152577	0.254494	0.169	0.086	1
AAEL019568		0.0153401	-0.412982	0.738	0.689	1
AAEL027860		0.0156401	0.265453	0.2	0.107	1
AAEL019528		0.01593	0.447608	0.531	0.354	1
AAEL002518		0.0161324	0.283284	0.8	0.64	1
AAEL023013		0.0164976	0.264022	0.138	0.066	1
AAEL008696		0.0166198	0.268263	0.238	0.135	1
AAEL005364		0.0171523	0.355053	0.231	0.138	1
AAEL002075		0.0172185	0.528155	0.538	0.418	1
AAEL013221		0.0172268	0.278049	0.208	0.112	1
AAEL021755		0.0181342	0.257021	0.415	0.274	1
AAEL014773		0.0182144	0.333676	0.362	0.236	1
AAEL024950		0.0185532	0.296366	0.185	0.098	1
AAEL001503		0.0186382	0.268363	0.754	0.585	1
AAEL025091		0.0190664	0.312773	0.346	0.219	1
AAEL019632		0.0192801	0.272112	0.7	0.507	1
AAEL013894		0.0192872	0.276142	0.185	0.098	1
AAEL012412		0.0195171	-0.491416	0.438	0.53	1
AAEL009517		0.02005	0.27068	0.238	0.141	1
AAEL019479		0.0201953	0.256257	0.331	0.207	1
AAEL008371		0.0202341	0.343361	0.577	0.403	1
AAEL008078		0.0202645	0.301448	0.777	0.64	1
AAEL007143		0.0202949	-0.366146	0.8	0.807	1
AAEL004710		0.0206572	0.257666	0.131	0.063	1
AAEL024429		0.0210605	0.369664	0.185	0.101	1
AAEL025111		0.0212074	0.258628	0.677	0.481	1
AAEL001368		0.0214593	-0.541006	0.354	0.415	1
AAEL027203		0.0215274	0.334797	0.723	0.533	1
AAEL006885		0.0221401	-0.282539	0.815	0.744	1
AAEL014981		0.0232858	0.250264	0.215	0.124	1
AAEL000671		0.0236042	-0.523593	0.638	0.628	1
AAEL018298		0.0237659	0.473442	0.5	0.354	1
AAEL012262		0.0238077	-0.307704	0.762	0.709	1
AAEL003387		0.0240653	1.22145	0.554	0.383	1
AAEL012091		0.0240723	0.589867	0.162	0.086	1
AAEL011365		0.024148	0.343398	0.323	0.202	1
AAEL013713		0.0241816	0.262012	0.685	0.524	1
AAEL024153		0.0243464	0.321624	0.6	0.447	1
AAEL000250		0.0246198	-0.337473	0.531	0.545	1
AAEL004731		0.0248969	0.251754	0.415	0.274	1
AAEL018144		0.0250518	0.292401	0.177	0.098	1
AAEL024359		0.0256167	-0.588228	0.438	0.47	1
AAEL023182		0.0259167	-0.368977	0.608	0.602	1
AAEL019820		0.0269575	-0.277293	0.677	0.738	1
AAEL009371		0.0275976	0.254436	0.169	0.092	1
AAEL019860		0.0277056	0.264139	0.915	0.833	1
AAEL019703		0.0278761	0.423596	0.962	0.905	1
AAEL019422		0.0279501	0.39897	0.423	0.303	1
AAEL027868		0.02802	0.401903	0.354	0.236	1
AAEL026354		0.0280383	-0.47241	0.431	0.452	1
AAEL007319		0.0282706	0.619494	0.431	0.32	1
AAEL012840		0.0295827	0.296603	0.538	0.383	1
AAEL019541		0.0296848	0.310745	0.146	0.075	1
AAEL022136		0.0307514	0.304438	0.431	0.305	1
AAEL025065		0.0307529	0.2541	0.8	0.677	1
AAEL023141		0.0309078	0.27551	0.715	0.599	1
AAEL022876		0.0311462	0.84798	0.354	0.239	1
AAEL020559		0.032138	-0.297337	0.785	0.726	1
AAEL025226		0.0338738	0.311215	0.454	0.32	1
AAEL020253		0.0340404	-0.31778	0.831	0.821	1
AAEL006676		0.0343346	0.262912	0.215	0.13	1
AAEL008655		0.035308	0.524348	0.223	0.135	1
AAEL024732		0.0353144	0.303394	0.108	0.052	1
AAEL012337		0.0356449	-0.478028	0.292	0.349	1
AAEL021006		0.0373167	0.300243	0.777	0.741	1
AAEL011757		0.0374316	-0.709408	0.277	0.337	1
AAEL019809		0.0379072	-0.706242	0.062	0.124	1
AAEL012675		0.038282	0.315121	0.162	0.089	1
AAEL001458		0.0385815	0.26741	0.669	0.519	1
AAEL014152		0.038938	-0.560042	0.185	0.245	1
AAEL017229		0.040045	0.621478	0.277	0.19	1
AAEL023651		0.0417509	-0.266823	0.877	0.818	1
AAEL020002		0.0421111	0.28645	0.677	0.504	1
AAEL011962		0.042456	0.284911	0.3	0.19	1
AAEL004478		0.0434616	-0.294014	0.692	0.72	1
AAEL025785		0.0436135	0.271386	0.569	0.438	1
AAEL025380		0.0443235	1.06195	0.162	0.098	1
AAEL003914		0.0444305	-0.263456	0.831	0.801	1
AAEL006265		0.0445385	-0.498806	0.485	0.484	1
AAEL006921		0.0466435	0.288147	0.462	0.337	1
AAEL021641		0.0469008	-0.499021	0.062	0.118	1
AAEL019496		0.0473074	-0.346768	0.592	0.588	1
AAEL024394		0.0478639	-0.427791	0.531	0.507	1
AAEL026232		0.0480459	-0.615499	0.446	0.501	1
AAEL008071		0.0485676	-0.35418	0.762	0.689	1
AAEL019638		0.0511378	0.350819	0.815	0.729	1
AAEL007854		0.0513696	0.294642	0.123	0.066	1
AAEL013702		0.0514905	-0.328097	0.715	0.695	1
AAEL024454		0.0529182	-0.30036	0.831	0.816	1
AAEL013596		0.0537942	-0.338754	0.585	0.573	1
AAEL010043		0.0538567	-0.750164	0.208	0.271	1
AAEL003982		0.0559162	-0.38458	0.908	0.905	1
AAEL021145		0.056227	-0.487566	0.2	0.265	1
AAEL015118		0.056433	0.256429	0.554	0.418	1
AAEL020847		0.0566117	0.425506	0.146	0.084	1
AAEL018228		0.0584491	0.250211	0.308	0.213	1
AAEL011366		0.0595867	0.266087	0.1	0.052	1
AAEL002765		0.0606338	0.298451	0.208	0.135	1
AAEL000266		0.0611596	0.259955	0.377	0.256	1
AAEL011086		0.0612857	0.307792	0.192	0.115	1
AAEL019765		0.0616288	-0.484997	0.331	0.378	1
AAEL019986		0.0643745	0.34866	0.723	0.608	1
AAEL018221		0.0670794	0.259555	0.385	0.282	1
AAEL025125		0.068842	0.330713	0.685	0.536	1
AAEL008164		0.0693788	-0.38493	0.677	0.628	1
AAEL023265		0.070446	-0.62787	0.108	0.161	1
AAEL013758		0.070688	-0.50558	0.323	0.386	1
AAEL000823		0.0724149	-0.436541	0.154	0.213	1
AAEL026668		0.072997	0.253074	0.246	0.167	1
AAEL010471		0.0743772	-0.443323	0.492	0.522	1
AAEL005243		0.0755207	-0.414908	0.477	0.487	1
AAEL000385		0.07953	-0.363207	0.077	0.13	1
AAEL009777		0.0799829	-0.501982	0.392	0.412	1
AAEL002551		0.0801461	-0.267582	0.5	0.507	1
AAEL018685		0.0817548	0.455629	0.631	0.499	1
AAEL007041		0.0827479	-0.481694	0.154	0.207	1
AAEL007889		0.0840596	0.407287	0.446	0.346	1
AAEL010933		0.0850326	-0.457191	0.131	0.184	1
AAEL005619		0.0926084	-0.375958	0.431	0.461	1
AAEL019444		0.093886	0.267702	0.862	0.715	1
AAEL002089		0.0950553	-0.47223	0.169	0.222	1
AAEL005373		0.0960039	0.287135	0.246	0.173	1
AAEL022241		0.09704	0.482336	0.5	0.378	1
AAEL019502		0.0981836	1.07233	0.338	0.265	1
AAEL009821		0.099544	-0.393923	0.2	0.256	1
AAEL000288		0.100138	-0.27265	0.731	0.677	1
AAEL008652		0.100346	0.359235	0.285	0.196	1
AAEL021839		0.102362	-0.508459	0.108	0.159	1
AAEL021284		0.10271	0.293992	0.223	0.147	1
AAEL024425		0.104293	-0.402919	0.077	0.124	1
AAEL019928		0.107426	0.390687	0.562	0.435	1
AAEL022149		0.108165	0.302625	0.308	0.222	1
AAEL022180		0.10819	0.280579	0.508	0.386	1
AAEL011643		0.112286	-0.523012	0.169	0.228	1
AAEL025391		0.113034	-0.26787	0.677	0.674	1
AAEL020855		0.113293	-0.362189	0.592	0.576	1
AAEL019757		0.116987	-0.566989	0.315	0.36	1
AAEL010318		0.117396	-0.352539	0.446	0.438	1
AAEL025418		0.117913	0.323061	0.554	0.467	1
AAEL007372		0.118939	0.347174	0.831	0.715	1
AAEL019457		0.120257	-0.532283	0.469	0.476	1
AAEL023993		0.125713	0.253537	0.3	0.213	1
AAEL022140		0.128299	-0.319826	0.562	0.533	1
AAEL026904		0.129567	-0.312131	0.123	0.173	1
AAEL021070		0.12986	-0.434814	0.085	0.127	1
AAEL012175		0.130403	-0.508774	0.231	0.268	1
AAEL001432		0.130543	-0.463923	0.085	0.127	1
AAEL018126		0.132159	-0.288075	0.646	0.651	1
AAEL011285		0.135422	-0.354442	0.069	0.11	1
AAEL018117		0.136674	0.536694	0.2	0.141	1
AAEL027384		0.13949	-0.342473	0.531	0.496	1
AAEL020019		0.139907	-0.550925	0.177	0.207	1
AAEL017204		0.1404	-0.464759	0.069	0.11	1
AAEL000949		0.140759	-0.4757	0.208	0.242	1
AAEL020028		0.143345	-0.255432	0.946	0.896	1
AAEL012125		0.145068	0.277357	0.508	0.409	1
AAEL006330		0.147453	-0.390584	0.138	0.184	1
AAEL012410		0.147661	-0.326159	0.569	0.539	1
AAEL022637		0.15241	-0.412299	0.692	0.617	1
AAEL020006		0.153375	-0.378197	0.362	0.378	1
AAEL000405		0.156128	-0.254088	0.892	0.862	1
AAEL017329		0.15663	-0.46177	0.446	0.429	1
AAEL004688		0.158552	-0.416047	0.108	0.15	1
AAEL026074		0.159854	0.332971	0.308	0.236	1
AAEL006876		0.164211	-0.381174	0.462	0.464	1
AAEL010655		0.167019	-0.424266	0.223	0.256	1
AAEL004098		0.167539	0.294983	0.785	0.671	1
AAEL005358		0.167866	-0.2597	0.069	0.11	1
AAEL013997		0.172729	-0.272543	0.538	0.527	1
AAEL008952		0.173713	0.257934	0.115	0.075	1
AAEL025569		0.175252	-0.288227	0.269	0.305	1
AAEL005510		0.17633	-0.346966	0.138	0.179	1
AAEL003989		0.177318	-0.297815	0.562	0.55	1
AAEL020351		0.179207	-0.251403	0.469	0.513	1
AAEL020631		0.179249	-0.47926	0.177	0.216	1
AAEL009541		0.181135	0.728924	0.254	0.193	1
AAEL008031		0.181808	-0.57071	0.162	0.205	1
AAEL005002		0.184321	0.299121	0.408	0.317	1
AAEL008024		0.186021	0.423812	0.292	0.228	1
AAEL006723		0.190889	-0.371873	0.123	0.161	1
AAEL005947		0.19209	-0.422897	0.177	0.21	1
AAEL001906		0.193087	-0.404494	0.577	0.542	1
AAEL025966		0.19469	-0.373878	0.208	0.245	1
AAEL020499		0.19571	0.398694	0.315	0.248	1
AAEL006932		0.203753	-0.418706	0.154	0.196	1
AAEL005817		0.207129	-0.418176	0.4	0.406	1
AAEL019407		0.217426	0.2992	0.754	0.703	1
AAEL006895		0.217678	-0.419016	0.069	0.101	1
AAEL017374		0.219612	-0.318221	0.323	0.346	1
AAEL009729		0.220119	-0.504402	0.192	0.225	1
AAEL025245		0.220606	-0.288828	0.408	0.421	1
AAEL008787		0.223853	-0.39655	0.162	0.193	1
AAEL014292		0.22717	-0.32383	0.115	0.15	1
AAEL000930		0.228068	-0.366603	0.162	0.196	1
AAEL009747		0.234128	-0.330626	0.246	0.271	1
AAEL007487		0.237891	-0.410749	0.108	0.138	1
AAEL010756		0.237893	-0.372158	0.377	0.366	1
AAEL001184		0.238901	-0.309814	0.069	0.101	1
AAEL010814		0.239376	-0.440137	0.131	0.161	1
AAEL008738		0.246862	-0.349353	0.631	0.542	1
AAEL010883		0.24975	0.296557	0.431	0.346	1
AAEL006071		0.250035	-0.262062	0.638	0.605	1
AAEL002692		0.250421	-0.349278	0.4	0.403	1
AAEL008401		0.256454	-0.42242	0.1	0.13	1
AAEL006711		0.257458	-0.271883	0.1	0.135	1
AAEL019904		0.257631	0.272662	0.392	0.334	1
AAEL001571		0.258113	-0.438677	0.115	0.144	1
AAEL005978		0.26079	0.305835	0.669	0.562	1
AAEL012139		0.268164	0.506953	0.177	0.133	1
AAEL003432		0.273188	-0.371437	0.508	0.481	1
AAEL027786		0.282305	-0.366653	0.346	0.329	1
AAEL024841		0.285536	-0.401608	0.162	0.19	1
AAEL028002		0.285899	0.477882	0.338	0.282	1
AAEL012539		0.28604	-0.267117	0.608	0.576	1
AAEL003026		0.289751	-0.299077	0.5	0.467	1
AAEL011414		0.292894	-0.324355	0.431	0.418	1
AAEL002756		0.296604	-0.409118	0.346	0.331	1
AAEL001228		0.29944	-0.264637	0.085	0.118	1
AAEL009891		0.30261	-0.383824	0.269	0.28	1
AAEL005046		0.303046	-0.314928	0.408	0.406	1
AAEL019505		0.304184	-0.301912	0.569	0.53	1
AAEL013402		0.305435	-0.283479	0.308	0.32	1
AAEL014203		0.318133	-0.566375	0.231	0.239	1
AAEL012352		0.318575	-0.353687	0.223	0.254	1
AAEL008832		0.32077	-0.356693	0.177	0.199	1
AAEL004732		0.321628	0.68778	0.362	0.323	1
AAEL018235		0.322785	-0.274287	0.131	0.159	1
AAEL020380		0.322992	-0.309605	0.369	0.363	1
AAEL007306		0.325889	-0.357074	0.092	0.118	1
AAEL014825		0.326207	0.284993	0.392	0.32	1
AAEL021838		0.326849	-0.318072	0.077	0.101	1
AAEL008542		0.329228	-0.264386	0.669	0.588	1
AAEL027307		0.331413	-0.364754	0.438	0.409	1
AAEL005798		0.33632	-0.372927	0.131	0.156	1
AAEL012740		0.338285	-0.260923	0.554	0.501	1
AAEL026323		0.343438	-0.301111	0.623	0.582	1
AAEL004180		0.343492	-0.34787	0.162	0.182	1
AAEL009151		0.343576	-0.2932	0.292	0.294	1
AAEL010570		0.346101	-0.412376	0.146	0.167	1
AAEL017054		0.348053	-0.371248	0.208	0.225	1
AAEL020695		0.353257	-0.392245	0.238	0.251	1
AAEL008707		0.353719	-0.267758	0.346	0.34	1
AAEL003203		0.355016	-0.380671	0.323	0.323	1
AAEL005490		0.355055	-0.274344	0.362	0.375	1
AAEL000185		0.364449	-0.34672	0.369	0.343	1
AAEL004236		0.364452	-0.262644	0.492	0.464	1
AAEL004125		0.368163	-0.283734	0.454	0.415	1
AAEL025762		0.370335	-0.380368	0.185	0.205	1
AAEL000644		0.375959	-0.368461	0.115	0.135	1
AAEL013866		0.376386	-0.310903	0.092	0.115	1
AAEL023829		0.378651	0.307658	0.715	0.628	1
AAEL010856		0.379374	-0.300814	0.077	0.104	1
AAEL019475		0.38178	-0.268514	0.6	0.536	1
AAEL005524		0.384059	-0.40034	0.2	0.21	1
AAEL018154		0.384881	-0.337866	0.138	0.101	1
AAEL012466		0.387028	-0.413129	0.169	0.182	1
AAEL002118		0.38712	-0.392311	0.223	0.233	1
AAEL017526		0.389007	-0.257046	0.308	0.311	1
AAEL012341		0.392406	-0.277039	0.085	0.107	1
AAEL002769		0.393357	-0.268286	0.8	0.764	1
AAEL002419		0.393999	-0.353874	0.346	0.329	1
AAEL012203		0.394038	-0.389952	0.315	0.308	1
AAEL008048		0.398495	-0.325748	0.4	0.395	1
AAEL021955		0.399142	-0.294873	0.154	0.173	1
AAEL014880		0.40205	-0.397221	0.138	0.153	1
AAEL000803		0.402694	-0.491395	0.485	0.458	1
AAEL001725		0.402979	-0.281441	0.092	0.115	1
AAEL019772		0.405012	-0.266497	0.146	0.167	1
AAEL023374		0.408565	0.254701	0.654	0.597	1
AAEL003824		0.417784	-0.364745	0.215	0.222	1
AAEL023611		0.432738	-0.273817	0.469	0.421	1
AAEL006254		0.441785	-0.319365	0.3	0.303	1
AAEL020044		0.443289	-0.373824	0.231	0.236	1
AAEL007278		0.443857	0.427226	0.623	0.614	1
AAEL007838		0.444691	-0.4203	0.346	0.337	1
AAEL005799		0.448317	-0.338743	0.385	0.357	1
AAEL006478		0.44966	-0.502047	0.1	0.121	1
AAEL015065		0.45353	-0.323052	0.162	0.176	1
AAEL004889		0.460571	-0.302141	0.154	0.167	1
AAEL007447		0.461954	-0.316879	0.131	0.147	1
AAEL005581		0.464846	-0.435757	0.154	0.121	1
AAEL019454		0.464913	0.336666	0.662	0.602	1
AAEL017212		0.465615	-0.258424	0.515	0.458	1
AAEL002851		0.466694	-0.351886	0.423	0.375	1
AAEL008257		0.467476	-0.253074	0.562	0.51	1
AAEL006977		0.468541	-0.403354	0.131	0.144	1
AAEL008579		0.474042	-0.2981	0.123	0.138	1
AAEL025130		0.48352	-0.303313	0.308	0.291	1
AAEL001139		0.487775	-0.308575	0.231	0.236	1
AAEL025189		0.488321	-0.309946	0.115	0.133	1
AAEL005840		0.488948	-0.421504	0.169	0.19	1
AAEL005507		0.492923	-0.316777	0.115	0.13	1
AAEL007667		0.492937	-0.355673	0.208	0.213	1
AAEL019866		0.494265	-0.344209	0.146	0.156	1
AAEL007258		0.495102	-0.311436	0.3	0.288	1
AAEL026652		0.503356	-0.392956	0.108	0.118	1
AAEL008507		0.504204	-0.295428	0.208	0.213	1
AAEL003605		0.511237	-0.433451	0.308	0.288	1
AAEL008027		0.512493	-0.30735	0.146	0.156	1
AAEL018127		0.516321	-0.314041	0.185	0.193	1
AAEL026043		0.517135	-0.328468	0.092	0.107	1
AAEL027399		0.532162	-0.410893	0.154	0.161	1
AAEL019546		0.533478	-0.289039	0.446	0.395	1
AAEL003675		0.534663	-0.356696	0.092	0.104	1
AAEL022190		0.535678	0.839806	0.331	0.28	1
AAEL009640		0.539194	-0.365842	0.369	0.337	1
AAEL013733		0.539776	-0.314772	0.115	0.13	1
AAEL004936		0.54076	-0.28269	0.377	0.331	1
AAEL010676		0.547209	-0.324352	0.123	0.133	1
AAEL017005		0.553148	-0.375111	0.485	0.461	1
AAEL019423		0.553359	-0.253779	0.177	0.187	1
AAEL021846		0.560677	-0.430929	0.3	0.288	1
AAEL002407		0.564915	-0.254571	0.123	0.095	1
AAEL019770		0.56819	-0.404195	0.377	0.346	1
AAEL022693		0.569523	-0.310151	0.123	0.133	1
AAEL019624		0.570985	-0.315656	0.092	0.104	1
AAEL002152		0.572274	-0.285905	0.231	0.233	1
AAEL003097		0.574026	0.414148	0.662	0.559	1
AAEL010290		0.577401	-0.359868	0.215	0.21	1
AAEL002887		0.579167	-0.440169	0.438	0.383	1
AAEL019560		0.586591	-0.398349	0.231	0.216	1
AAEL020646		0.589293	-0.269887	0.254	0.251	1
AAEL000788		0.590032	0.343941	0.808	0.787	1
AAEL025818		0.590084	-0.352216	0.246	0.231	1
AAEL021679		0.593456	0.260632	0.7	0.625	1
AAEL001448		0.594691	-0.331465	0.208	0.205	1
AAEL027616		0.595982	-0.258989	0.346	0.326	1
AAEL000193		0.599465	-0.364536	0.208	0.202	1
AAEL003532		0.602656	-0.342194	0.315	0.294	1
AAEL001545		0.614137	-0.284034	0.092	0.101	1
AAEL002404		0.615842	-0.340841	0.108	0.115	1
AAEL009745		0.619388	0.578562	0.431	0.354	1
AAEL010496		0.621101	-0.403662	0.108	0.112	1
AAEL019563		0.623976	-0.441565	0.215	0.17	1
AAEL000795		0.627524	-0.354572	0.185	0.184	1
AAEL011288		0.629423	-0.281733	0.092	0.101	1
AAEL002394		0.630942	-0.257314	0.138	0.144	1
AAEL010821		0.635429	-0.302755	0.3	0.277	1
AAEL005915		0.642439	-0.25636	0.438	0.375	1
AAEL027482		0.644436	-0.355057	0.215	0.173	1
AAEL020936		0.65268	-0.252068	0.162	0.164	1
AAEL013761		0.656025	-0.292376	0.162	0.164	1
AAEL009994		0.65717	-0.259178	0.408	0.36	1
AAEL008556		0.675711	-0.256389	0.431	0.375	1
AAEL003554		0.676802	-0.293274	0.131	0.135	1
AAEL019940		0.67812	-0.254495	0.2	0.199	1
AAEL001476		0.68126	-0.29468	0.308	0.288	1
AAEL009653		0.683289	-0.314809	0.346	0.32	1
AAEL022610		0.699833	-0.368148	0.246	0.236	1
AAEL007105		0.701763	-0.706494	0.231	0.228	1
AAEL003861		0.70929	-0.327241	0.477	0.45	1
AAEL008686		0.71464	-0.281936	0.185	0.179	1
AAEL004500		0.716198	-0.300147	0.354	0.314	1
AAEL007764		0.725821	-0.30394	0.392	0.349	1
AAEL010262		0.726028	-0.324561	0.8	0.677	1
AAEL006721		0.731391	-0.394143	0.254	0.231	1
AAEL020530		0.754566	-0.262562	0.331	0.265	1
AAEL024592		0.759207	-0.308015	0.1	0.101	1
AAEL011447		0.769269	-0.288877	0.369	0.323	1
AAEL007772		0.769447	-0.304521	0.562	0.464	1
AAEL000461		0.771997	-0.354308	0.338	0.288	1
AAEL001447		0.773275	-0.276626	0.346	0.311	1
AAEL022397		0.788546	-0.270514	0.108	0.11	1
AAEL007562		0.789305	-0.288943	0.238	0.222	1
AAEL019701		0.789392	-0.26596	0.269	0.251	1
AAEL023839		0.791766	-0.265385	0.369	0.346	1
AAEL004233		0.799147	-0.602935	0.292	0.242	1
AAEL009823		0.80161	-0.293828	0.315	0.277	1
AAEL002684		0.807049	-0.468508	0.262	0.248	1
AAEL004783		0.812562	-0.268888	0.215	0.199	1
AAEL008462		0.826461	-0.264066	0.1	0.086	1
AAEL022003		0.83452	-0.340006	0.638	0.533	1
AAEL006825		0.849446	0.327124	0.854	0.844	1
AAEL019512		0.849973	-0.294775	0.338	0.28	1
AAEL006615		0.851156	-0.384674	0.138	0.135	1
AAEL009326		0.855022	-0.345795	0.292	0.256	1
AAEL019606		0.856858	-0.291802	0.208	0.187	1
AAEL024641		0.859903	-0.250962	0.277	0.259	1
AAEL022500		0.865928	-0.316678	0.115	0.112	1
AAEL024615		0.879706	-0.362519	0.338	0.326	1
AAEL021724		0.883165	-0.358541	0.177	0.17	1
AAEL001744		0.885166	-0.295394	0.115	0.112	1
AAEL027790		0.885691	-0.49289	0.369	0.297	1
AAEL012887		0.89135	0.80464	0.585	0.548	1
AAEL027585		0.891566	-0.299799	0.108	0.095	1
AAEL011733		0.893803	-0.272225	0.262	0.222	1
AAEL007805		0.896566	-0.313741	0.208	0.187	1
AAEL011644		0.897256	-0.267608	0.231	0.216	1
AAEL022162		0.899529	-0.30138	0.131	0.124	1
AAEL025736		0.904835	0.267324	0.577	0.507	1
AAEL021288		0.906554	-0.347643	0.254	0.21	1
AAEL013132		0.913056	-0.295388	0.238	0.216	1
AAEL019668		0.913732	-0.278942	0.185	0.161	1
AAEL010665		0.915807	-0.257868	0.269	0.236	1
AAEL008924		0.930343	-0.252776	0.123	0.115	1
AAEL020992		0.930715	-0.337214	0.338	0.28	1
AAEL019433		0.933467	-0.25905	0.362	0.317	1
AAEL002306		0.940614	-0.289104	0.223	0.199	1
AAEL011870		0.948762	-0.253251	0.3	0.254	1
AAEL012234		0.951585	-0.257608	0.308	0.262	1
AAEL028188		0.960524	-0.328789	0.177	0.156	1
AAEL002272		0.965645	-0.272926	0.277	0.242	1
AAEL020749		0.970056	-0.25588	0.208	0.184	1
AAEL008500		0.97185	-0.29276	0.2	0.179	1
AAEL013959		0.983621	-0.303325	0.177	0.167	1
AAEL023413		0.986872	-0.253983	0.185	0.167	1
AAEL004041		0.989021	-0.251117	0.146	0.133	1
AAEL006490		0.992194	0.439475	0.123	0.124	1
AAEL010787		0.995622	-0.292056	0.262	0.231	1

## Sheet: Cluster_8
Table S2 Differentially expressed genes in each cell cluster of male and female Aedes aegyptim brain
Gene ID	description	p_val	avg_log2FC	pct.1	pct.2	p_val_adj
AAEL018685	cytochrome b	1.89091e-14	1.12219	0.974	0.909	2.26871e-10
AAEL011211		1.84157e-06	1.09612	0.531	0.306	0.0220951
AAEL004793		2.16798e-13	0.84035	0.911	0.753	2.60114e-09
AAEL018664		1.53397e-10	0.886645	0.99	0.959	1.84045e-06
AAEL018662		7.193e-10	0.903237	1	0.991	8.63016e-06
AAEL018668		6.47259e-09	0.905104	0.969	0.918	7.76581e-05
AAEL018669		1.16437e-08	0.788587	0.995	0.991	0.000139701
AAEL012060	PBAN-type neuropeptides Precursor	2.00791e-07	1.08818	0.13	0.005	0.0024091
AAEL001231		3.00575e-08	-0.590964	0.896	0.927	0.00036063
AAEL009150	solute carrier family	1.36257e-08	-1.01502	0.417	0.644	0.000163481
AAEL014760		1.08992e-06	-0.817937	0.359	0.539	0.0130769
AAEL022912	Male determiner protein Nix	1.23245e-19	-2.18799	0.031	0.406	1.47869e-15
AAEL024283		6.23607e-06	0.691007	0.896	0.758	0.0748203
AAEL022285		6.81759e-06	-0.280384	1	1	0.0817974
AAEL018667		3.62787e-05	0.673036	0.188	0.055	0.435271
AAEL018684		4.35481e-05	0.802174	0.427	0.242	0.52249
AAEL018671		0.00013265	0.653018	0.37	0.192	1
AAEL007034		0.000158819	0.566262	0.594	0.379	1
AAEL012212		0.000170822	0.458579	0.703	0.498	1
AAEL007493		0.000170842	0.781134	0.156	0.046	1
AAEL022782		0.000173476	-0.463761	0.495	0.658	1
AAEL011751		0.000366895	0.418255	0.135	0.037	1
AAEL017184		0.00037356	0.344175	0.146	0.041	1
AAEL018658		0.00037599	0.687552	0.312	0.16	1
AAEL025228		0.000400901	0.565194	0.542	0.365	1
AAEL028056		0.000493142	0.731112	0.188	0.073	1
AAEL018154		0.000712313	0.650434	0.151	0.05	1
AAEL003003		0.000818179	-0.422799	0.839	0.941	1
AAEL000729		0.00124276	-0.411375	0.964	0.973	1
AAEL002804		0.0013144	0.590177	0.182	0.078	1
AAEL004480		0.00136628	0.395929	0.161	0.059	1
AAEL013894		0.00139774	0.369932	0.177	0.068	1
AAEL007143		0.00154537	0.4103	0.771	0.598	1
AAEL018211		0.00158679	0.510267	0.312	0.174	1
AAEL003014		0.00159645	-0.385283	0.776	0.795	1
AAEL005772		0.0018323	0.653252	0.146	0.055	1
AAEL018678		0.00187361	0.490697	0.526	0.384	1
AAEL004725		0.00192319	-0.644972	0.255	0.379	1
AAEL019802		0.00192576	-0.564552	0.036	0.119	1
AAEL006792		0.00221703	0.390085	0.146	0.055	1
AAEL008760		0.0022594	0.470733	0.167	0.068	1
AAEL002435		0.00225992	-0.470707	0.036	0.119	1
AAEL010814		0.00229224	-0.686859	0.062	0.155	1
AAEL003103		0.00251511	0.380736	0.349	0.201	1
AAEL018244		0.00264467	0.586273	0.156	0.064	1
AAEL020969		0.00280115	0.398761	0.26	0.132	1
AAEL001843		0.00291718	0.326261	0.729	0.584	1
AAEL002346		0.00334866	-0.405574	0.359	0.489	1
AAEL023098		0.00350968	0.382914	0.255	0.137	1
AAEL002769		0.00352907	-0.415304	0.906	0.89	1
AAEL005347		0.00370111	0.522997	0.198	0.096	1
AAEL007240		0.00383466	0.409191	0.359	0.215	1
AAEL001411		0.0039777	0.59942	0.365	0.233	1
AAEL025680		0.00409048	0.72424	0.286	0.174	1
AAEL007632		0.00422585	0.372666	0.109	0.037	1
AAEL013866		0.0042854	0.34516	0.125	0.046	1
AAEL011993		0.00437821	0.465935	0.109	0.037	1
AAEL027559		0.00447399	-1.21488	0.099	0.187	1
AAEL019867		0.00509145	-0.487411	0.552	0.607	1
AAEL000328		0.0051324	0.608862	0.323	0.205	1
AAEL023350		0.00571796	-0.41537	0.562	0.653	1
AAEL013402		0.00586606	-0.623531	0.141	0.237	1
AAEL019507		0.00598296	-0.262658	0.88	0.886	1
AAEL028011		0.00620633	0.277247	0.401	0.26	1
AAEL009729		0.00621749	-0.671176	0.094	0.183	1
AAEL019605		0.00669116	0.365895	0.297	0.178	1
AAEL004819		0.00669259	0.415849	0.417	0.283	1
AAEL019783		0.00672033	0.474699	0.214	0.114	1
AAEL010145		0.0067269	0.540153	0.151	0.068	1
AAEL001359		0.00672953	0.377263	0.141	0.059	1
AAEL010471		0.00679522	-0.467414	0.37	0.479	1
AAEL012262		0.00696788	-0.367421	0.531	0.612	1
AAEL013863		0.00757482	0.407682	0.25	0.142	1
AAEL018235		0.00777064	-0.591516	0.12	0.215	1
AAEL004673		0.00783408	0.317584	0.104	0.037	1
AAEL024454		0.00821632	-0.378335	0.589	0.712	1
AAEL003952		0.00832593	0.341779	0.214	0.11	1
AAEL001141		0.00849809	0.284168	0.245	0.132	1
AAEL023265		0.00863823	-0.45448	0.078	0.164	1
AAEL011197		0.00864214	0.335123	0.354	0.228	1
AAEL000874		0.00868431	0.529037	0.161	0.078	1
AAEL025380		0.00898353	-1.5587	0.042	0.11	1
AAEL010470		0.00911863	0.363058	0.177	0.087	1
AAEL001904		0.0094506	0.354839	0.151	0.068	1
AAEL001356		0.00975865	0.451115	0.422	0.297	1
AAEL021955		0.0105262	-0.522813	0.099	0.187	1
AAEL001181		0.0105434	0.479038	0.526	0.388	1
AAEL018226		0.0105534	0.426032	0.115	0.046	1
AAEL006615		0.0106451	-0.380485	0.12	0.224	1
AAEL010047		0.0106546	-0.586504	0.099	0.183	1
AAEL005803		0.0106856	0.505257	0.172	0.087	1
AAEL018248		0.0109772	0.373521	0.333	0.224	1
AAEL000235		0.0111997	0.281794	0.135	0.059	1
AAEL001091		0.0112755	0.43849	0.12	0.05	1
AAEL005913		0.0113317	-0.614287	0.047	0.114	1
AAEL004233		0.0113384	-1.15961	0.167	0.256	1
AAEL012519		0.0118111	0.286252	0.115	0.046	1
AAEL010757		0.0118148	-0.479573	0.307	0.397	1
AAEL006948		0.0120736	-0.341914	0.573	0.635	1
AAEL018181		0.0124309	-0.637851	0.089	0.164	1
AAEL007306		0.0127318	0.381995	0.146	0.068	1
AAEL012458		0.0127574	0.456058	0.151	0.073	1
AAEL026392		0.0129043	0.310149	0.198	0.105	1
AAEL021579		0.0130091	0.354197	0.12	0.05	1
AAEL013840		0.0131644	0.401649	0.104	0.041	1
AAEL000386		0.0131644	0.334539	0.104	0.041	1
AAEL012125		0.0132339	0.289609	0.427	0.283	1
AAEL018290		0.0134342	0.414354	0.151	0.073	1
AAEL020233		0.0136819	0.290943	0.302	0.183	1
AAEL010655		0.0138683	0.337088	0.234	0.132	1
AAEL007019		0.0141252	-0.353826	0.245	0.342	1
AAEL023182		0.0142277	0.348813	0.552	0.434	1
AAEL024086		0.0142911	-0.682035	0.13	0.215	1
AAEL019555		0.0143352	-0.500565	0.083	0.16	1
AAEL018051		0.0143642	0.444364	0.167	0.087	1
AAEL000362		0.0143883	0.342967	0.328	0.205	1
AAEL020530		0.0145687	-0.562389	0.146	0.233	1
AAEL021733		0.0149234	0.422323	0.161	0.082	1
AAEL023379		0.0156768	0.347872	0.573	0.443	1
AAEL003388		0.0162025	0.282257	0.214	0.119	1
AAEL007971		0.0162136	0.372464	0.135	0.064	1
AAEL010068		0.0162155	-0.629466	0.057	0.123	1
AAEL014853		0.0168378	-0.399999	0.427	0.525	1
AAEL002055		0.0169524	-0.28074	0.792	0.808	1
AAEL004440		0.0169883	-0.641994	0.078	0.151	1
AAEL025824		0.0175454	0.423471	0.375	0.26	1
AAEL020132		0.0176596	0.458218	0.193	0.11	1
AAEL025391		0.0179049	-0.411015	0.51	0.603	1
AAEL022105		0.0179858	0.460852	0.198	0.114	1
AAEL001268		0.0182382	0.462053	0.141	0.068	1
AAEL018680		0.0187698	0.370788	0.615	0.498	1
AAEL022726		0.0188516	0.341501	0.198	0.11	1
AAEL005044		0.0190462	0.271635	0.219	0.123	1
AAEL024195		0.0193976	0.353065	0.219	0.128	1
AAEL006191		0.0196717	0.315779	0.25	0.151	1
AAEL000717		0.0198731	0.326336	0.115	0.05	1
AAEL002306		0.0198781	0.443862	0.203	0.119	1
AAEL011757		0.0204876	-0.786503	0.193	0.269	1
AAEL003743		0.0205287	-0.563304	0.234	0.32	1
AAEL009062		0.0208232	-0.37669	0.417	0.493	1
AAEL023684		0.0209137	-0.515705	0.286	0.361	1
AAEL005149		0.0212075	0.297625	0.594	0.47	1
AAEL027346		0.0212616	-0.705378	0.24	0.32	1
AAEL000172		0.0218556	0.330945	0.245	0.151	1
AAEL005364		0.0220185	0.470283	0.13	0.064	1
AAEL013384		0.022259	0.299121	0.146	0.073	1
AAEL001114		0.0225163	0.355142	0.281	0.178	1
AAEL004351		0.0227282	-0.451037	0.323	0.397	1
AAEL019586		0.0232538	-0.368038	0.589	0.612	1
AAEL000474		0.0234015	-0.516008	0.245	0.333	1
AAEL007268		0.0238337	0.33646	0.104	0.046	1
AAEL023651		0.024384	-0.280567	0.703	0.767	1
AAEL007820		0.0245222	0.290319	0.125	0.059	1
AAEL012347		0.0245281	0.417353	0.167	0.091	1
AAEL024359		0.0249871	-0.414703	0.312	0.411	1
AAEL009275		0.0249932	0.295489	0.302	0.192	1
AAEL012926		0.0251085	0.284449	0.266	0.164	1
AAEL019846		0.0251625	0.294141	0.234	0.142	1
AAEL004478		0.025358	-0.530908	0.615	0.626	1
AAEL005736		0.0257079	-0.383108	0.318	0.402	1
AAEL006822		0.0263192	-0.366141	0.406	0.47	1
AAEL005097		0.0263559	-0.459978	0.318	0.402	1
AAEL006642		0.0264941	0.287172	0.292	0.187	1
AAEL006895		0.0272356	0.317881	0.104	0.046	1
AAEL010835		0.0273084	0.285396	0.281	0.174	1
AAEL008061		0.0276327	0.334938	0.109	0.05	1
AAEL001126		0.02779	0.259798	0.276	0.178	1
AAEL000251		0.0287942	0.487118	0.24	0.155	1
AAEL018236		0.0288448	0.439072	0.115	0.055	1
AAEL018329		0.0289715	-0.280564	0.729	0.781	1
AAEL004989		0.0291432	0.287709	0.302	0.196	1
AAEL019420		0.0292807	-0.500859	0.073	0.137	1
AAEL014749		0.0294888	-0.47478	0.052	0.11	1
AAEL021576		0.030751	0.345755	0.188	0.11	1
AAEL007011		0.0309216	0.424015	0.13	0.068	1
AAEL004694		0.0313449	-0.552564	0.083	0.146	1
AAEL019627		0.0316168	-0.296879	0.469	0.553	1
AAEL028110		0.0316745	0.315523	0.458	0.329	1
AAEL011478		0.0323406	0.427761	0.219	0.137	1
AAEL001605		0.0323966	-0.476912	0.047	0.1	1
AAEL018125		0.0331051	0.407491	0.328	0.228	1
AAEL000574		0.0336962	0.443168	0.188	0.11	1
AAEL025123		0.0339869	-0.551571	0.141	0.215	1
AAEL006937		0.0342927	-0.502655	0.057	0.114	1
AAEL004151		0.0353194	0.30331	0.266	0.174	1
AAEL019539		0.035424	0.25623	0.375	0.26	1
AAEL000840		0.0357921	0.32209	0.125	0.064	1
AAEL020403		0.0361384	-0.289105	0.755	0.767	1
AAEL020499		0.0362893	0.421261	0.177	0.105	1
AAEL020827		0.0363922	0.271099	0.188	0.11	1
AAEL010756		0.0370421	-0.355045	0.344	0.447	1
AAEL011069		0.0371811	0.314704	0.484	0.365	1
AAEL012827		0.0380753	-0.374892	0.047	0.1	1
AAEL019528		0.0382831	0.255986	0.385	0.279	1
AAEL019852		0.0388715	0.363027	0.25	0.164	1
AAEL002011		0.0393612	-0.577182	0.224	0.297	1
AAEL014071		0.0396737	0.395965	0.297	0.21	1
AAEL025818		0.0399228	0.408579	0.234	0.151	1
AAEL001896		0.0399397	0.346856	0.135	0.073	1
AAEL023003		0.040786	-0.354917	0.526	0.603	1
AAEL019607		0.0411817	0.572002	0.182	0.114	1
AAEL019702		0.0413951	-0.276897	0.469	0.543	1
AAEL006947		0.0417668	0.378418	0.307	0.215	1
AAEL012360		0.0419737	0.405766	0.109	0.055	1
AAEL026302		0.0421259	0.557905	0.385	0.274	1
AAEL019668		0.042251	0.280819	0.13	0.068	1
AAEL026867		0.042789	-0.388147	0.401	0.479	1
AAEL013221		0.0433462	0.34287	0.255	0.169	1
AAEL020570		0.0434836	-0.325034	0.531	0.584	1
AAEL008071		0.0434836	-0.317731	0.562	0.607	1
AAEL022462		0.0447378	-0.500386	0.177	0.247	1
AAEL019682		0.0448945	-0.290588	0.51	0.594	1
AAEL009257		0.0451804	0.416017	0.115	0.059	1
AAEL024171		0.0452949	-0.568372	0.115	0.178	1
AAEL019720		0.0453147	-0.377631	0.422	0.502	1
AAEL010467		0.0457874	-0.586424	0.13	0.192	1
AAEL017054		0.0466171	0.282414	0.245	0.16	1
AAEL014931		0.0469783	0.401514	0.12	0.064	1
AAEL027527		0.0470228	-0.458878	0.469	0.489	1
AAEL006619		0.047357	-0.3408	0.255	0.342	1
AAEL019755		0.0478274	-0.272339	0.719	0.79	1
AAEL019747		0.0485116	0.282432	0.292	0.201	1
AAEL019737		0.0489808	0.280576	0.531	0.42	1
AAEL007705		0.0490325	0.267722	0.411	0.311	1
AAEL001009		0.0494486	0.296952	0.12	0.064	1
AAEL010789		0.0497388	0.294463	0.188	0.114	1
AAEL012640		0.0502319	-0.574922	0.443	0.47	1
AAEL018221		0.0504895	0.306854	0.234	0.155	1
AAEL009733		0.0512219	0.300974	0.12	0.064	1
AAEL005490		0.0514329	-0.301251	0.25	0.333	1
AAEL028080		0.0516231	0.452164	0.12	0.064	1
AAEL025915		0.0517428	0.301988	0.26	0.178	1
AAEL011837		0.0523108	0.34902	0.125	0.068	1
AAEL007658		0.0538211	-0.31176	0.068	0.123	1
AAEL021793		0.0542273	0.276829	0.125	0.068	1
AAEL002764		0.0545059	0.276143	0.12	0.064	1
AAEL008234		0.0551858	0.319077	0.13	0.073	1
AAEL025065		0.0555175	0.272518	0.661	0.543	1
AAEL011733		0.0559252	-0.527445	0.156	0.224	1
AAEL004688		0.0562798	-0.551248	0.094	0.151	1
AAEL007319		0.0563567	0.377854	0.312	0.219	1
AAEL019731		0.0568746	0.258002	0.417	0.301	1
AAEL013939		0.0570936	-0.298481	0.526	0.584	1
AAEL014134		0.0574694	-0.395622	0.052	0.1	1
AAEL008958		0.0578173	0.313748	0.323	0.228	1
AAEL019788		0.0586618	0.306654	0.568	0.489	1
AAEL019701		0.0586982	0.321195	0.208	0.137	1
AAEL024269		0.0589931	0.425421	0.271	0.192	1
AAEL022082		0.0591305	-0.289368	0.74	0.744	1
AAEL003829		0.0604636	0.337385	0.13	0.073	1
AAEL001710		0.0605845	0.272674	0.172	0.105	1
AAEL009755		0.0611136	-0.338501	0.51	0.584	1
AAEL025977		0.0611639	0.252864	0.406	0.297	1
AAEL007245		0.0615752	-0.26684	0.599	0.616	1
AAEL023611		0.06199	-0.505175	0.245	0.306	1
AAEL005046		0.062347	-0.410677	0.333	0.393	1
AAEL019709		0.0628094	-0.376761	0.547	0.607	1
AAEL024950		0.0630283	-0.558036	0.073	0.123	1
AAEL006956		0.0632571	0.346696	0.182	0.114	1
AAEL010932		0.063258	-0.494405	0.083	0.137	1
AAEL019704		0.0637014	-0.518379	0.125	0.187	1
AAEL008787		0.0647763	0.302296	0.224	0.151	1
AAEL012057		0.0648303	-0.500982	0.182	0.242	1
AAEL002551		0.065347	0.36984	0.411	0.32	1
AAEL011340		0.0655778	-0.362291	0.146	0.21	1
AAEL004165		0.0656732	-0.488	0.083	0.137	1
AAEL014695		0.0659712	-0.644192	0.078	0.128	1
AAEL006249		0.0660242	-0.359441	0.068	0.119	1
AAEL007838		0.0669932	-0.510804	0.198	0.26	1
AAEL008257		0.0675623	-0.263417	0.453	0.53	1
AAEL027227		0.0680065	-0.406545	0.057	0.105	1
AAEL022979		0.0686052	-0.535046	0.172	0.233	1
AAEL013963		0.0687212	0.322642	0.146	0.087	1
AAEL011023		0.069305	0.301949	0.104	0.055	1
AAEL022241		0.0695346	0.331697	0.432	0.329	1
AAEL023902		0.0701157	-0.261122	0.688	0.717	1
AAEL005255		0.0701436	-0.336712	0.604	0.621	1
AAEL026193		0.0707305	0.321081	0.141	0.082	1
AAEL000193		0.0717261	-0.504079	0.13	0.187	1
AAEL014768		0.0722146	0.401213	0.24	0.164	1
AAEL021755		0.072252	0.364518	0.307	0.228	1
AAEL023286		0.0738568	0.331054	0.667	0.575	1
AAEL005271		0.0742603	0.257223	0.151	0.091	1
AAEL013272		0.0744403	0.336013	0.286	0.21	1
AAEL002910		0.0745731	0.308522	0.115	0.064	1
AAEL012106		0.0749568	0.333212	0.432	0.342	1
AAEL022310		0.0771714	0.334836	0.339	0.251	1
AAEL002692		0.0788324	-0.504119	0.38	0.416	1
AAEL006993		0.079134	0.263878	0.208	0.137	1
AAEL010665		0.0797473	0.297092	0.224	0.151	1
AAEL002876		0.0803287	-0.30269	0.766	0.799	1
AAEL010373		0.0806017	0.351862	0.13	0.078	1
AAEL003267		0.0809554	-0.308595	0.448	0.525	1
AAEL026486		0.0811264	0.251849	0.193	0.128	1
AAEL009266		0.0817314	-0.298553	0.5	0.539	1
AAEL004592		0.0829629	0.330666	0.333	0.247	1
AAEL006589		0.0831528	-0.329706	0.068	0.119	1
AAEL005799		0.0853014	0.268963	0.349	0.265	1
AAEL022793		0.085515	-0.335761	0.417	0.475	1
AAEL008686		0.0860398	0.339272	0.193	0.128	1
AAEL002887		0.0862941	-0.378175	0.38	0.443	1
AAEL010067		0.0862947	-0.384406	0.104	0.16	1
AAEL011019		0.0869437	-0.289078	0.073	0.123	1
AAEL006205		0.0882448	-0.47758	0.125	0.178	1
AAEL027078		0.088305	-0.550674	0.094	0.142	1
AAEL009099		0.088592	0.37557	0.13	0.078	1
AAEL013684		0.0892669	0.283075	0.469	0.374	1
AAEL022221		0.0900948	0.307693	0.276	0.196	1
AAEL013803		0.0905073	0.259225	0.135	0.082	1
AAEL018280		0.0908735	-0.365997	0.188	0.247	1
AAEL024786		0.0911483	0.424564	0.104	0.059	1
AAEL021542		0.0913212	-0.335713	0.589	0.598	1
AAEL019475		0.0922727	0.259253	0.422	0.324	1
AAEL023508		0.092514	-0.466005	0.073	0.119	1
AAEL006751		0.0940281	-0.454535	0.203	0.256	1
AAEL013424		0.0946314	-0.278047	0.677	0.731	1
AAEL019588		0.0971827	-0.318232	0.625	0.676	1
AAEL012384		0.0973402	-0.444252	0.411	0.475	1
AAEL012939		0.0976034	0.323366	0.161	0.105	1
AAEL000622		0.0988356	0.257865	0.594	0.507	1
AAEL019573		0.0996171	-0.492093	0.729	0.735	1
AAEL023527		0.100119	-0.426421	0.198	0.251	1
AAEL019882		0.101054	-0.33268	0.349	0.397	1
AAEL018217		0.103336	0.359481	0.198	0.137	1
AAEL004236		0.103338	-0.367038	0.354	0.402	1
AAEL026287		0.10389	-0.490614	0.073	0.114	1
AAEL008521		0.104404	-0.361887	0.062	0.105	1
AAEL005069		0.104573	0.263835	0.188	0.123	1
AAEL019917		0.104623	-0.2772	0.505	0.548	1
AAEL014041		0.104885	0.260869	0.344	0.26	1
AAEL000597		0.10489	-0.278229	0.552	0.598	1
AAEL006711		0.105728	-0.514259	0.068	0.11	1
AAEL019770		0.105841	-0.581956	0.359	0.416	1
AAEL014510		0.112535	0.342456	0.255	0.192	1
AAEL002317		0.115113	-0.4243	0.146	0.196	1
AAEL012450		0.115464	0.282467	0.125	0.078	1
AAEL024852		0.115485	-0.335953	0.062	0.105	1
AAEL018687		0.115556	0.439448	0.557	0.484	1
AAEL005076		0.116239	-0.532745	0.224	0.265	1
AAEL019416		0.117095	-0.418702	0.479	0.511	1
AAEL022806		0.11948	-0.269034	0.182	0.242	1
AAEL020689		0.120383	-0.442222	0.276	0.324	1
AAEL011871		0.120906	-0.511953	0.073	0.114	1
AAEL023829		0.121625	-0.276172	0.49	0.534	1
AAEL014944		0.123017	0.285932	0.255	0.192	1
AAEL025097		0.123423	0.322685	0.63	0.566	1
AAEL019744		0.124976	0.292298	0.255	0.192	1
AAEL012134		0.129116	-0.257459	0.521	0.548	1
AAEL018294		0.12997	-0.286074	0.479	0.525	1
AAEL001716		0.132622	-0.411443	0.089	0.132	1
AAEL007162		0.13289	-0.282171	0.104	0.151	1
AAEL005473		0.133344	0.250076	0.26	0.192	1
AAEL021817		0.134841	-0.381965	0.115	0.16	1
AAEL008192		0.135507	0.355055	0.406	0.338	1
AAEL020508		0.135803	0.263472	0.24	0.178	1
AAEL011288		0.13628	0.321036	0.115	0.073	1
AAEL019546		0.136628	-0.438361	0.292	0.333	1
AAEL020092		0.138351	-0.273638	0.911	0.849	1
AAEL017331		0.138448	-0.268718	0.464	0.516	1
AAEL009891		0.139237	0.296548	0.276	0.205	1
AAEL019896		0.140438	0.347005	0.109	0.068	1
AAEL007065		0.141781	-0.279823	0.281	0.333	1
AAEL005840		0.143137	-0.699222	0.161	0.21	1
AAEL017315		0.145651	0.286971	0.161	0.11	1
AAEL005619		0.145953	-0.360303	0.385	0.425	1
AAEL002986		0.1471	0.312093	0.167	0.119	1
AAEL027203		0.147175	0.262305	0.469	0.393	1
AAEL001304		0.148265	0.357226	0.224	0.169	1
AAEL000187		0.148374	-0.282012	0.089	0.132	1
AAEL008777		0.148943	0.363682	0.365	0.292	1
AAEL019966		0.153126	-0.296536	0.359	0.406	1
AAEL011742		0.154052	-0.382525	0.219	0.26	1
AAEL019431		0.154503	-0.257274	0.609	0.612	1
AAEL011644		0.154795	-0.405964	0.182	0.233	1
AAEL024756		0.156732	-0.390971	0.359	0.397	1
AAEL018341		0.156806	-0.590236	0.151	0.196	1
AAEL005290		0.157141	-0.360176	0.068	0.105	1
AAEL002646		0.157551	-0.280617	0.25	0.301	1
AAEL007200		0.158308	0.282172	0.167	0.114	1
AAEL020205		0.160017	0.291647	0.141	0.096	1
AAEL000644		0.160229	-0.348985	0.104	0.146	1
AAEL007521		0.160431	0.274533	0.125	0.082	1
AAEL020646		0.160811	-0.355559	0.193	0.237	1
AAEL003301		0.166922	-0.260232	0.26	0.315	1
AAEL017198		0.167025	0.313935	0.24	0.183	1
AAEL002724		0.167166	0.289761	0.609	0.521	1
AAEL018342		0.169183	-0.302722	0.302	0.347	1
AAEL026069		0.171023	-0.28039	0.068	0.105	1
AAEL020203		0.171139	-0.261083	0.281	0.329	1
AAEL019444		0.171286	-0.254171	0.63	0.635	1
AAEL011680		0.172881	-0.761578	0.359	0.37	1
AAEL026560		0.173346	0.40686	0.406	0.338	1
AAEL006158		0.173771	0.302589	0.224	0.169	1
AAEL010244		0.176273	-0.37314	0.073	0.11	1
AAEL005834		0.176465	-0.480195	0.354	0.388	1
AAEL021789		0.17749	0.25787	0.875	0.845	1
AAEL007120		0.177804	0.296157	0.161	0.114	1
AAEL005130		0.178752	-0.368601	0.281	0.32	1
AAEL018144		0.178933	-0.435411	0.078	0.114	1
AAEL017082		0.178947	0.305402	0.182	0.132	1
AAEL011652		0.180245	-0.42666	0.078	0.114	1
AAEL000176		0.180254	0.303011	0.302	0.233	1
AAEL008806		0.180465	-0.365852	0.068	0.1	1
AAEL000263		0.180483	-0.284939	0.401	0.438	1
AAEL006002		0.180508	-0.377452	0.078	0.114	1
AAEL011592		0.181646	0.28943	0.495	0.429	1
AAEL021222		0.183406	-0.320021	0.318	0.356	1
AAEL001500		0.183865	0.357718	0.219	0.164	1
AAEL001432		0.185111	-0.439704	0.089	0.123	1
AAEL000595		0.185632	-0.294184	0.125	0.169	1
AAEL005518		0.1876	-0.285283	0.13	0.174	1
AAEL019743		0.188073	-0.340703	0.573	0.589	1
AAEL003923		0.188076	-0.505622	0.109	0.146	1
AAEL003043		0.188473	0.294667	0.109	0.073	1
AAEL012409		0.189328	-0.285053	0.073	0.11	1
AAEL003750		0.190794	0.259676	0.167	0.119	1
AAEL002089		0.191861	-0.464763	0.135	0.174	1
AAEL006352		0.191925	-0.415732	0.156	0.196	1
AAEL014098		0.192161	0.25882	0.109	0.073	1
AAEL007646		0.192162	0.319108	0.37	0.315	1
AAEL005027		0.193285	0.262729	0.266	0.21	1
AAEL003047		0.195922	-0.317201	0.312	0.352	1
AAEL004396		0.200895	-0.451758	0.208	0.247	1
AAEL000770		0.203324	0.250793	0.536	0.475	1
AAEL022718		0.205217	-0.354111	0.406	0.447	1
AAEL004427		0.205327	-0.383469	0.104	0.142	1
AAEL019500		0.210541	-0.300696	0.417	0.429	1
AAEL008323		0.211367	-0.366917	0.099	0.132	1
AAEL006582		0.212951	0.251974	0.188	0.137	1
AAEL022637		0.213456	-0.386446	0.531	0.553	1
AAEL012175		0.213654	-0.307333	0.234	0.279	1
AAEL008390		0.214786	0.286405	0.109	0.073	1
AAEL012410		0.215448	-0.281203	0.438	0.461	1
AAEL024396		0.217651	0.264783	0.484	0.42	1
AAEL023581		0.219099	0.299962	0.208	0.16	1
AAEL004709		0.219223	-0.409599	0.135	0.174	1
AAEL004534		0.219968	-0.387637	0.266	0.297	1
AAEL020972		0.220593	-0.326427	0.224	0.26	1
AAEL006439		0.221296	-0.366689	0.354	0.379	1
AAEL019753		0.221551	-0.318612	0.068	0.1	1
AAEL009114		0.222536	0.26974	0.25	0.196	1
AAEL005269		0.224338	-0.328324	0.089	0.123	1
AAEL011575		0.225137	-0.296498	0.458	0.489	1
AAEL004325		0.226991	-0.306695	0.401	0.42	1
AAEL019424		0.2289	0.27601	0.641	0.594	1
AAEL013997		0.230195	-0.280771	0.453	0.475	1
AAEL011953		0.230254	-0.275374	0.411	0.42	1
AAEL003972		0.23054	-0.3317	0.094	0.128	1
AAEL018130		0.231009	-0.303024	0.073	0.105	1
AAEL024147		0.231349	-0.341513	0.286	0.32	1
AAEL019623		0.231688	-0.2725	0.333	0.384	1
AAEL013132		0.233963	-0.509293	0.151	0.183	1
AAEL011643		0.239643	-0.348992	0.182	0.228	1
AAEL019474		0.239815	0.253625	0.771	0.721	1
AAEL002419		0.240127	-0.305078	0.245	0.274	1
AAEL001867		0.241694	-0.45435	0.432	0.447	1
AAEL001776		0.24197	-0.432867	0.094	0.128	1
AAEL008164		0.243817	-0.284264	0.516	0.516	1
AAEL000993		0.243927	-0.352046	0.396	0.42	1
AAEL024236		0.245043	-0.391918	0.094	0.128	1
AAEL014527		0.250162	-0.378349	0.443	0.425	1
AAEL008024		0.250869	-0.449176	0.177	0.21	1
AAEL004479		0.252538	-0.324435	0.078	0.11	1
AAEL009541		0.253544	0.56521	0.167	0.123	1
AAEL001744		0.253792	-0.259723	0.094	0.128	1
AAEL000276		0.255535	0.31249	0.109	0.078	1
AAEL024429		0.256648	-0.421762	0.089	0.119	1
AAEL001060		0.259161	-0.531973	0.422	0.434	1
AAEL001433		0.260102	-0.379572	0.245	0.269	1
AAEL027150		0.260931	0.288852	0.391	0.329	1
AAEL007845		0.262556	-0.337361	0.167	0.201	1
AAEL025552		0.265252	-0.256367	0.531	0.603	1
AAEL003009		0.265928	-0.259035	0.156	0.192	1
AAEL007562		0.266556	0.257208	0.135	0.1	1
AAEL020941		0.268487	0.318647	0.135	0.1	1
AAEL006825		0.268825	-0.405244	0.724	0.749	1
AAEL027616		0.270888	-0.282918	0.25	0.279	1
AAEL025216		0.271922	-0.381912	0.135	0.169	1
AAEL001442		0.272333	-0.322492	0.312	0.333	1
AAEL007772		0.273062	0.260204	0.536	0.47	1
AAEL014125		0.273299	-0.665113	0.13	0.164	1
AAEL005793		0.275468	0.304716	0.104	0.073	1
AAEL007022		0.277282	0.27408	0.13	0.096	1
AAEL013505		0.283073	-0.392044	0.297	0.324	1
AAEL025363		0.284535	-0.359143	0.073	0.1	1
AAEL019683		0.285275	-0.323439	0.089	0.119	1
AAEL009841		0.285347	-0.27304	0.469	0.493	1
AAEL009808		0.285982	-0.370116	0.089	0.119	1
AAEL005978		0.2881	-0.361072	0.443	0.466	1
AAEL027002		0.289082	-0.406876	0.349	0.356	1
AAEL019461		0.289897	0.447311	0.307	0.26	1
AAEL027514		0.292397	-0.269776	0.089	0.119	1
AAEL022113		0.293909	-0.322988	0.151	0.183	1
AAEL001526		0.294548	-0.293755	0.135	0.169	1
AAEL011338		0.295437	0.288509	0.115	0.082	1
AAEL008048		0.297811	-0.27485	0.255	0.288	1
AAEL007397		0.299682	-0.259839	0.438	0.434	1
AAEL019464		0.300553	0.266921	0.672	0.644	1
AAEL021092		0.300931	-0.264307	0.177	0.21	1
AAEL005704		0.301442	-0.267316	0.094	0.123	1
AAEL004913		0.30438	-0.32306	0.172	0.201	1
AAEL000572		0.3049	-0.29368	0.193	0.224	1
AAEL023761		0.307183	-0.55944	0.203	0.228	1
AAEL004544		0.3077	-0.354911	0.359	0.365	1
AAEL024411		0.309298	-0.30388	0.229	0.26	1
AAEL013770		0.311567	-0.304522	0.125	0.155	1
AAEL005500		0.311872	-0.319282	0.12	0.146	1
AAEL004389		0.31295	-0.355316	0.49	0.507	1
AAEL010924		0.313555	-0.399414	0.089	0.114	1
AAEL002456		0.317554	-0.371795	0.271	0.301	1
AAEL004121		0.317896	-0.362207	0.161	0.187	1
AAEL007114		0.319078	-0.259607	0.099	0.128	1
AAEL001918		0.31932	-0.419897	0.193	0.215	1
AAEL003396		0.320362	0.335903	0.276	0.237	1
AAEL002214		0.322998	-0.284561	0.219	0.247	1
AAEL005699		0.323052	-0.261032	0.161	0.192	1
AAEL024112		0.32446	-0.390114	0.312	0.324	1
AAEL021394		0.324737	-0.389602	0.255	0.279	1
AAEL019928		0.327753	-0.283643	0.328	0.361	1
AAEL004006		0.327774	-0.300203	0.417	0.425	1
AAEL012029		0.32941	-0.279437	0.266	0.292	1
AAEL003551		0.330952	-0.390659	0.224	0.247	1
AAEL018336		0.331253	-0.488728	0.094	0.119	1
AAEL021323		0.335966	0.269191	0.318	0.269	1
AAEL024141		0.337381	-0.33274	0.172	0.196	1
AAEL013987		0.339111	-0.396235	0.141	0.164	1
AAEL011810		0.34127	0.297067	0.135	0.105	1
AAEL022136		0.341662	0.26502	0.307	0.26	1
AAEL002163		0.342961	-0.254364	0.094	0.119	1
AAEL010819		0.353592	-0.278898	0.208	0.228	1
AAEL002740		0.353906	-0.292315	0.089	0.114	1
AAEL000504		0.356726	-0.292876	0.557	0.548	1
AAEL019482		0.361743	-0.261089	0.141	0.169	1
AAEL012371		0.362313	-0.267449	0.203	0.233	1
AAEL012996		0.366228	-0.377376	0.078	0.1	1
AAEL018231		0.366411	-0.295693	0.099	0.123	1
AAEL006240		0.36881	-0.305414	0.094	0.119	1
AAEL026027		0.371722	-0.317009	0.255	0.283	1
AAEL001389		0.379671	-0.269181	0.214	0.242	1
AAEL006478		0.380491	-0.282949	0.094	0.119	1
AAEL026355		0.381729	-0.355916	0.146	0.169	1
AAEL020087		0.38701	-0.352738	0.568	0.553	1
AAEL022661		0.392772	-0.299004	0.109	0.132	1
AAEL025453		0.394006	-0.257413	0.505	0.493	1
AAEL027067		0.399097	0.543655	0.182	0.16	1
AAEL009240		0.399301	-0.308938	0.125	0.151	1
AAEL025418		0.402094	0.35507	0.339	0.301	1
AAEL000528		0.405697	-0.315772	0.224	0.251	1
AAEL009387		0.405873	-0.296513	0.094	0.114	1
AAEL004844		0.406161	-0.442812	0.099	0.119	1
AAEL008826		0.411896	-0.324558	0.182	0.201	1
AAEL000803		0.411989	-0.2659	0.349	0.374	1
AAEL006472		0.418393	-0.291219	0.229	0.247	1
AAEL000327		0.420709	-0.320313	0.214	0.228	1
AAEL018174		0.424354	-0.327038	0.224	0.247	1
AAEL006698		0.424382	-0.273187	0.255	0.274	1
AAEL018689		0.425271	0.461426	0.469	0.416	1
AAEL019888		0.426987	-0.282654	0.094	0.114	1
AAEL014880		0.428646	-0.309983	0.104	0.123	1
AAEL003026		0.437069	-0.261561	0.385	0.397	1
AAEL021284		0.437817	-0.314034	0.135	0.155	1
AAEL004167		0.439091	-0.257565	0.198	0.215	1
AAEL004980		0.441942	-0.301322	0.104	0.123	1
AAEL005510		0.442656	-0.27313	0.099	0.119	1
AAEL002583		0.444423	-0.358554	0.26	0.274	1
AAEL002235		0.445527	-0.289952	0.104	0.123	1
AAEL025245		0.447396	-0.301955	0.349	0.361	1
AAEL009964		0.452747	-0.334684	0.104	0.123	1
AAEL021395		0.453654	-0.325493	0.104	0.123	1
AAEL019866		0.455077	-0.361633	0.115	0.132	1
AAEL001000		0.457097	-0.364781	0.089	0.105	1
AAEL000682		0.457787	0.25135	0.167	0.137	1
AAEL005285		0.45835	-0.339881	0.151	0.169	1
AAEL006114		0.466068	-0.281632	0.172	0.137	1
AAEL010408		0.466107	-0.325928	0.271	0.283	1
AAEL020631		0.466258	-0.308552	0.182	0.201	1
AAEL008401		0.470098	-0.29204	0.12	0.142	1
AAEL019970		0.470268	-0.372532	0.49	0.493	1
AAEL019765		0.470803	-0.288166	0.224	0.242	1
AAEL011506		0.473532	-0.356857	0.12	0.137	1
AAEL000824		0.474284	-0.27438	0.146	0.164	1
AAEL012476		0.479948	-0.295834	0.083	0.1	1
AAEL015118		0.484189	-0.27257	0.344	0.342	1
AAEL009043		0.489488	-0.385697	0.094	0.11	1
AAEL023169		0.492136	-0.251581	0.161	0.178	1
AAEL021288		0.493238	-0.359493	0.198	0.21	1
AAEL023159		0.494129	-0.320565	0.089	0.105	1
AAEL019880		0.495315	-0.389428	0.271	0.279	1
AAEL011586		0.496479	-0.436445	0.094	0.11	1
AAEL002152		0.498134	-0.335457	0.156	0.169	1
AAEL012091		0.502513	-0.383808	0.094	0.11	1
AAEL010804		0.505987	-0.321373	0.276	0.283	1
AAEL021572		0.506387	-0.339006	0.188	0.205	1
AAEL001734		0.509721	-0.375795	0.286	0.301	1
AAEL007502		0.511011	0.311338	0.115	0.096	1
AAEL021738		0.511896	-0.283404	0.172	0.183	1
AAEL021724		0.512323	-0.325155	0.099	0.114	1
AAEL011369		0.514791	-0.379579	0.109	0.123	1
AAEL017385		0.515	-0.277403	0.286	0.292	1
AAEL000576		0.521113	0.647776	0.26	0.233	1
AAEL019841		0.52151	-0.269307	0.625	0.607	1
AAEL002182		0.521651	-0.356173	0.151	0.164	1
AAEL001005		0.539515	-0.318491	0.135	0.151	1
AAEL014039		0.540519	-0.310895	0.104	0.119	1
AAEL009736		0.549794	-0.259118	0.328	0.329	1
AAEL009607		0.550495	-0.261165	0.24	0.251	1
AAEL025569		0.553466	-0.308842	0.193	0.201	1
AAEL001898		0.57336	-0.432405	0.141	0.151	1
AAEL021376		0.576493	-0.265727	0.141	0.155	1
AAEL019830		0.580304	-0.356943	0.208	0.215	1
AAEL008426		0.583788	0.264943	0.375	0.333	1
AAEL017368		0.590384	-0.32141	0.135	0.146	1
AAEL014773		0.591526	-0.418813	0.208	0.215	1
AAEL012930		0.595375	-0.268895	0.13	0.142	1
AAEL018120		0.600932	-0.352559	0.229	0.237	1
AAEL022551		0.607324	0.328205	0.464	0.452	1
AAEL005524		0.610568	-0.254241	0.182	0.192	1
AAEL021333		0.612406	0.296771	0.125	0.11	1
AAEL000385		0.61327	-0.276493	0.125	0.137	1
AAEL023434		0.617454	-0.345779	0.177	0.183	1
AAEL024615		0.629699	0.398462	0.359	0.338	1
AAEL002422		0.633508	-0.407753	0.109	0.123	1
AAEL003046		0.636677	-0.307998	0.125	0.132	1
AAEL021419		0.638583	-0.26338	0.396	0.397	1
AAEL005111		0.652011	-0.252482	0.224	0.228	1
AAEL004839		0.653238	-0.266681	0.161	0.132	1
AAEL003777		0.653857	-0.25662	0.219	0.224	1
AAEL001196		0.657131	0.261201	0.906	0.881	1
AAEL011564		0.660514	-0.321063	0.177	0.183	1
AAEL010570		0.662105	-0.304571	0.115	0.123	1
AAEL000498		0.66797	-0.363603	0.432	0.397	1
AAEL021839		0.678194	-0.30569	0.13	0.137	1
AAEL008471		0.682939	-0.331836	0.146	0.151	1
AAEL012920		0.684121	-0.39885	0.146	0.128	1
AAEL025454		0.685353	-0.288819	0.109	0.119	1
AAEL022729		0.689207	-0.275023	0.141	0.146	1
AAEL009317		0.704534	-0.252543	0.099	0.105	1
AAEL008031		0.712694	-0.274692	0.146	0.155	1
AAEL020299		0.71773	-0.253095	0.255	0.26	1
AAEL004235		0.723783	-0.297526	0.25	0.247	1
AAEL014326		0.728898	-0.332745	0.271	0.265	1
AAEL018323		0.730685	-0.251814	0.161	0.164	1
AAEL007763		0.734575	-0.304214	0.094	0.1	1
AAEL008823		0.738915	-0.342745	0.099	0.105	1
AAEL019501		0.758012	-0.309297	0.151	0.151	1
AAEL007360		0.761748	-0.268362	0.104	0.11	1
AAEL008058		0.775533	-0.273051	0.401	0.37	1
AAEL017005		0.777807	-0.273613	0.365	0.37	1
AAEL022771		0.781393	-0.264872	0.12	0.105	1
AAEL020634		0.811944	-0.319641	0.151	0.151	1
AAEL005832		0.81517	-0.268795	0.26	0.247	1
AAEL025477		0.816495	-0.49273	0.115	0.119	1
AAEL020390		0.816733	-0.290921	0.146	0.146	1
AAEL018117		0.821841	-0.267328	0.115	0.114	1
AAEL000536		0.848331	-0.274416	0.365	0.352	1
AAEL028094		0.848372	-0.266391	0.536	0.47	1
AAEL006921		0.861315	-0.34954	0.271	0.256	1
AAEL019757		0.863074	-0.285079	0.276	0.269	1
AAEL013216		0.871629	-0.265416	0.203	0.196	1
AAEL025471		0.872277	-0.401576	0.182	0.16	1
AAEL022539		0.906105	-0.447453	0.375	0.342	1
AAEL022542		0.925915	-0.521987	0.161	0.151	1
AAEL020695		0.928995	-0.295752	0.161	0.155	1
AAEL019925		0.941362	-0.299967	0.146	0.137	1
AAEL013431		0.976961	-0.262353	0.266	0.242	1
AAEL013887		0.985627	-0.294218	0.188	0.174	1

## Sheet: Cluster_9
Table S2 Differentially expressed genes in each cell cluster of male and female Aedes aegyptim brain
Gene ID	description	p_val	avg_log2FC	pct.1	pct.2	p_val_adj
AAEL004793	dipeptidyl-peptidase	1.7246e-17	1.03636	0.989	0.802	2.06918e-13
AAEL022912	Male determiner protein Nix	6.90788e-17	-2.36348	0.011	0.356	8.28807e-13
AAEL014760		6.38251e-06	-1.03791	0.35	0.537	0.0765774
AAEL011125		1.44516e-05	0.780082	0.433	0.203	0.173391
AAEL011751		1.88848e-05	0.873505	0.128	0.011	0.22658
AAEL006792		1.92815e-05	0.864106	0.167	0.028	0.231339
AAEL003373		7.13249e-05	0.652093	0.244	0.079	0.855756
AAEL013776		7.5436e-05	1.14982	0.339	0.147	0.905081
AAEL012060		8.21306e-05	0.721867	0.1	0.006	0.985403
AAEL022285		9.50695e-05	-0.303456	1	1	1
AAEL004307		0.000126306	0.738779	0.65	0.412	1
AAEL007772		0.000188558	0.792015	0.589	0.373	1
AAEL019793		0.000215665	-0.499973	0.706	0.74	1
AAEL007707		0.000222731	0.658537	0.128	0.023	1
AAEL019451		0.00022323	0.71652	0.139	0.028	1
AAEL021395		0.000365723	0.647265	0.111	0.017	1
AAEL019437		0.000369409	0.785962	0.494	0.282	1
AAEL026914		0.000406784	0.778086	0.283	0.124	1
AAEL018234		0.000473866	0.620609	0.65	0.452	1
AAEL008067		0.000522058	0.722602	0.167	0.051	1
AAEL007029		0.000569413	0.613756	0.206	0.073	1
AAEL019810		0.000626592	0.676987	0.717	0.588	1
AAEL008078		0.000640358	0.603984	0.6	0.395	1
AAEL006844		0.000656665	0.686343	0.344	0.175	1
AAEL010064		0.000721521	0.670583	0.211	0.079	1
AAEL013565		0.000778412	0.765	0.356	0.186	1
AAEL009430		0.000862884	-0.41455	0.817	0.791	1
AAEL027655		0.000893777	0.425638	0.872	0.746	1
AAEL023762		0.000924688	0.639372	0.122	0.028	1
AAEL017994		0.000927393	0.696882	0.111	0.023	1
AAEL018671		0.000992052	0.65311	0.111	0.023	1
AAEL014316		0.00101895	0.709957	0.161	0.051	1
AAEL019826		0.00106214	0.58452	0.217	0.085	1
AAEL002083		0.00111728	-0.527047	0.594	0.672	1
AAEL021724		0.00112591	-1.01869	0.044	0.141	1
AAEL009269		0.00114993	0.555781	0.339	0.169	1
AAEL015180		0.00116853	0.516813	0.428	0.232	1
AAEL021479		0.00118487	0.498275	0.706	0.514	1
AAEL019732		0.00123467	-0.904124	0.094	0.209	1
AAEL019531		0.00128223	0.514988	0.233	0.096	1
AAEL001447		0.00129214	-0.833298	0.25	0.367	1
AAEL019416		0.00133832	-0.681592	0.472	0.531	1
AAEL011757		0.00148224	-0.988208	0.167	0.288	1
AAEL013534		0.00183423	0.56645	0.167	0.056	1
AAEL027346		0.00186775	0.610371	0.472	0.288	1
AAEL008426		0.00192626	0.654747	0.378	0.209	1
AAEL004167		0.00200668	0.573972	0.256	0.119	1
AAEL018226		0.00245996	0.62184	0.1	0.023	1
AAEL028119		0.00272922	0.56882	0.111	0.028	1
AAEL012056		0.00278765	0.401775	0.667	0.458	1
AAEL000370		0.00293302	0.500998	0.111	0.028	1
AAEL019762		0.00338793	0.477065	0.167	0.062	1
AAEL019501		0.00384623	0.273438	0.161	0.056	1
AAEL012371		0.00385448	0.398131	0.233	0.107	1
AAEL019701		0.00405701	0.388746	0.211	0.09	1
AAEL018320		0.00406865	0.380002	0.533	0.322	1
AAEL025552		0.00409988	-0.436502	0.4	0.497	1
AAEL011365		0.00411025	0.703331	0.278	0.147	1
AAEL008024		0.0043726	0.534008	0.194	0.085	1
AAEL004694		0.00470545	0.501579	0.122	0.04	1
AAEL026906		0.00513582	0.525271	0.122	0.04	1
AAEL021376		0.0055019	0.568366	0.189	0.085	1
AAEL006905		0.00562325	0.492944	0.15	0.056	1
AAEL019918		0.00572408	0.374529	0.911	0.791	1
AAEL004699		0.00609447	0.446929	0.494	0.316	1
AAEL023104		0.00653293	0.444553	0.367	0.209	1
AAEL009189		0.00660045	-0.378944	0.5	0.593	1
AAEL005149		0.00660224	0.473557	0.55	0.373	1
AAEL005915		0.00668248	0.406694	0.389	0.226	1
AAEL011211		0.00689573	0.415131	0.517	0.356	1
AAEL027190		0.00691805	0.549079	0.1	0.028	1
AAEL023527		0.00712945	-0.734565	0.15	0.249	1
AAEL021625		0.00726165	0.443435	0.172	0.073	1
AAEL003388		0.00726441	0.533911	0.206	0.096	1
AAEL004589		0.00730573	0.480557	0.228	0.113	1
AAEL014765		0.00746032	0.444559	0.128	0.045	1
AAEL000288		0.00748678	0.546508	0.644	0.463	1
AAEL014055		0.00750719	0.43483	0.128	0.045	1
AAEL004689		0.00753247	0.46377	0.189	0.085	1
AAEL000194		0.00764087	0.533089	0.183	0.085	1
AAEL008652		0.00809677	0.497425	0.117	0.04	1
AAEL011084		0.00833391	-0.723607	0.033	0.102	1
AAEL008010		0.00845844	-0.264763	0.911	0.927	1
AAEL000172		0.00849814	0.461173	0.172	0.073	1
AAEL007493		0.00850181	0.489789	0.128	0.045	1
AAEL027096		0.00863935	0.360769	0.117	0.04	1
AAEL022793		0.00868644	0.502921	0.494	0.345	1
AAEL009745		0.00878873	0.289649	0.361	0.209	1
AAEL025111		0.00899032	0.305831	0.511	0.311	1
AAEL023676		0.00987059	0.498889	0.233	0.119	1
AAEL000498		0.00993206	0.819915	0.428	0.299	1
AAEL023229		0.00996491	0.444114	0.106	0.034	1
AAEL001076		0.0100517	0.251775	0.933	0.853	1
AAEL005612		0.0101958	0.449856	0.317	0.181	1
AAEL009761		0.0106258	-0.382983	0.85	0.876	1
AAEL019453		0.0107961	0.375434	0.511	0.345	1
AAEL019589		0.0109953	0.58718	0.194	0.096	1
AAEL001503		0.0112659	0.453167	0.667	0.508	1
AAEL012792		0.0113273	-1.01807	0.111	0.198	1
AAEL013600		0.0114504	0.439009	0.139	0.056	1
AAEL025824		0.0115955	0.443569	0.272	0.153	1
AAEL000729		0.0116102	-0.309841	0.989	0.983	1
AAEL000641		0.0117301	0.510003	0.189	0.09	1
AAEL008662		0.0120876	0.458972	0.206	0.102	1
AAEL002047		0.0122033	-0.716347	0.117	0.203	1
AAEL005238		0.012358	0.415876	0.217	0.107	1
AAEL021261		0.0124759	-0.674183	0.044	0.113	1
AAEL023581		0.0126671	0.43984	0.239	0.124	1
AAEL019737		0.0128109	0.387735	0.467	0.311	1
AAEL027242		0.0128222	0.674503	0.2	0.102	1
AAEL019454		0.0128337	0.345996	0.556	0.373	1
AAEL012916		0.0128867	0.473655	0.111	0.04	1
AAEL009150		0.0129883	-0.445896	0.583	0.61	1
AAEL010283		0.0130497	0.373287	0.111	0.04	1
AAEL002306		0.0132258	0.478091	0.161	0.073	1
AAEL004768		0.0132824	-0.358167	0.75	0.763	1
AAEL011261		0.0138046	0.512316	0.128	0.051	1
AAEL027559		0.0138349	-0.794109	0.111	0.192	1
AAEL001091		0.0140381	0.531299	0.1	0.034	1
AAEL009327		0.014127	0.3768	0.806	0.751	1
AAEL002345		0.0141826	0.298492	0.122	0.045	1
AAEL006675		0.0143346	0.492253	0.367	0.232	1
AAEL019771		0.0145541	0.316528	0.789	0.655	1
AAEL021070		0.0150035	0.350676	0.128	0.051	1
AAEL004415		0.0153009	0.364193	0.433	0.282	1
AAEL018051		0.0153991	0.356284	0.144	0.062	1
AAEL005971		0.0160286	-0.724888	0.183	0.277	1
AAEL002804		0.0162497	0.289637	0.117	0.045	1
AAEL018664		0.016308	0.420958	0.706	0.565	1
AAEL002422		0.0163403	-0.605186	0.1	0.186	1
AAEL014510		0.0166446	-0.628641	0.111	0.198	1
AAEL019478		0.0166893	0.36999	0.256	0.141	1
AAEL025966		0.0167183	-0.701878	0.1	0.175	1
AAEL019901		0.0167601	0.342247	0.128	0.051	1
AAEL020893		0.0169514	0.309571	0.1	0.034	1
AAEL024429		0.0173034	0.355508	0.144	0.062	1
AAEL006656		0.0173388	0.347884	0.117	0.045	1
AAEL007548		0.0177632	-0.473544	0.406	0.492	1
AAEL010364		0.0179286	-0.769729	0.056	0.124	1
AAEL011063		0.0181175	-0.698134	0.078	0.153	1
AAEL010883		0.0181199	-0.925446	0.167	0.243	1
AAEL008188		0.0182036	-0.791703	0.15	0.232	1
AAEL019638		0.0184255	0.472015	0.628	0.475	1
AAEL005284		0.0185314	0.252211	0.9	0.831	1
AAEL011910		0.0186794	0.483829	0.183	0.096	1
AAEL023265		0.0188661	-0.697042	0.044	0.107	1
AAEL001808		0.0189331	0.361799	0.233	0.124	1
AAEL020646		0.0190279	0.439438	0.15	0.068	1
AAEL020092		0.0190667	0.264483	0.917	0.808	1
AAEL024235		0.0192963	0.252704	0.311	0.181	1
AAEL003111		0.0193819	-0.255502	0.761	0.757	1
AAEL019731		0.0199462	0.414774	0.367	0.243	1
AAEL019473		0.0200115	-0.769925	0.189	0.271	1
AAEL023993		0.0202344	0.560158	0.306	0.198	1
AAEL019449		0.0202733	0.365344	0.222	0.119	1
AAEL025065		0.0203503	0.307584	0.656	0.48	1
AAEL005111		0.0203959	0.27593	0.283	0.158	1
AAEL005515		0.0204038	0.433391	0.344	0.215	1
AAEL025572		0.020932	0.372356	0.567	0.418	1
AAEL001432		0.0214102	0.457134	0.106	0.04	1
AAEL009777		0.0220692	0.526017	0.322	0.203	1
AAEL020972		0.0221043	0.386839	0.317	0.192	1
AAEL003014		0.0224061	-0.313546	0.761	0.751	1
AAEL013402		0.0226949	-0.73881	0.139	0.215	1
AAEL014566		0.0227255	-0.84009	0.067	0.136	1
AAEL008171		0.022991	0.330813	0.206	0.107	1
AAEL001532		0.0230358	0.357301	0.45	0.299	1
AAEL027307		0.0232072	-0.657756	0.211	0.288	1
AAEL017116		0.0236614	0.284594	0.483	0.333	1
AAEL005722		0.023693	-0.607559	0.217	0.305	1
AAEL013487		0.0237625	0.359493	0.228	0.13	1
AAEL012262		0.0238247	-0.438023	0.567	0.593	1
AAEL000649		0.0242343	0.415156	0.144	0.068	1
AAEL025404		0.0243247	0.392359	0.111	0.045	1
AAEL003378		0.0243668	0.488626	0.367	0.232	1
AAEL026297		0.024447	0.416668	0.361	0.237	1
AAEL007282		0.0245465	0.291134	0.206	0.107	1
AAEL009428		0.0250642	0.407419	0.128	0.056	1
AAEL027562		0.025143	0.266345	0.233	0.13	1
AAEL005817		0.0253591	-0.548523	0.278	0.356	1
AAEL004444		0.0254049	0.455426	0.144	0.068	1
AAEL009442		0.0257625	-0.754235	0.094	0.164	1
AAEL019475		0.0259048	-0.582658	0.289	0.35	1
AAEL019466		0.0259221	0.265114	0.183	0.09	1
AAEL026535		0.0261046	-0.597062	0.072	0.141	1
AAEL002769		0.0261319	-0.266773	0.789	0.785	1
AAEL003743		0.0262637	0.29118	0.306	0.181	1
AAEL009157		0.0271727	-0.412148	0.222	0.316	1
AAEL005674		0.0279717	0.330961	0.589	0.441	1
AAEL011281		0.028416	0.265061	0.317	0.198	1
AAEL011222		0.0284776	0.48298	0.167	0.085	1
AAEL019716		0.0285178	0.345403	0.3	0.181	1
AAEL000823		0.02881	-0.447525	0.117	0.198	1
AAEL011786		0.0289833	0.250654	0.822	0.723	1
AAEL011051		0.0290525	0.298468	0.161	0.079	1
AAEL006254		0.0291296	0.342396	0.372	0.243	1
AAEL006790		0.0302389	0.416998	0.117	0.051	1
AAEL023322		0.0303858	0.352423	0.378	0.254	1
AAEL001493		0.03073	0.429215	0.117	0.051	1
AAEL005952		0.0308021	0.357071	0.661	0.503	1
AAEL024005		0.031368	0.48161	0.467	0.322	1
AAEL008617		0.0316068	-0.630211	0.267	0.345	1
AAEL000324		0.0316851	0.534007	0.506	0.379	1
AAEL019723		0.0317045	0.335093	0.1	0.04	1
AAEL011986		0.0317566	0.431034	0.189	0.102	1
AAEL018685		0.0319262	0.431443	0.528	0.395	1
AAEL003918		0.0319276	0.285952	0.783	0.644	1
AAEL020969		0.0324326	0.449554	0.278	0.175	1
AAEL029013		0.0325896	0.394837	0.117	0.051	1
AAEL027067		0.0327348	0.282866	0.367	0.249	1
AAEL003794		0.0328631	0.373443	0.25	0.147	1
AAEL004151		0.0333052	0.30585	0.167	0.085	1
AAEL007979		0.0334845	0.603415	0.411	0.294	1
AAEL014125		0.0337312	-0.633299	0.3	0.367	1
AAEL005874		0.034057	0.430833	0.211	0.119	1
AAEL009180		0.0342214	0.359822	0.139	0.068	1
AAEL006511		0.034271	-0.811158	0.128	0.198	1
AAEL021084		0.0344589	0.26908	0.411	0.271	1
AAEL019986		0.0347999	0.419946	0.489	0.373	1
AAEL005785		0.0358011	0.371101	0.278	0.175	1
AAEL025915		0.0359849	0.266199	0.3	0.181	1
AAEL020528		0.0360291	0.286292	0.117	0.051	1
AAEL001194		0.0360641	0.424424	0.178	0.096	1
AAEL002756		0.0362157	0.307227	0.278	0.164	1
AAEL008739		0.0367684	-0.464698	0.061	0.124	1
AAEL019623		0.0369239	0.376824	0.322	0.203	1
AAEL020019		0.0372839	-0.663593	0.078	0.141	1
AAEL020570		0.0373061	0.437324	0.594	0.463	1
AAEL021353		0.037658	0.394168	0.106	0.045	1
AAEL019608		0.0377817	0.34447	0.289	0.175	1
AAEL008257		0.03802	0.333341	0.461	0.316	1
AAEL006582		0.0390872	0.51296	0.167	0.09	1
AAEL009114		0.0391525	0.865498	0.322	0.226	1
AAEL004591		0.0393519	-0.58215	0.067	0.13	1
AAEL002859		0.0393824	0.276169	0.589	0.463	1
AAEL010991		0.039407	0.29525	0.144	0.073	1
AAEL005526		0.0394101	0.356197	0.478	0.35	1
AAEL026945		0.0394343	0.313906	0.322	0.209	1
AAEL006032		0.0398741	0.368315	0.178	0.096	1
AAEL021755		0.0399498	0.346799	0.4	0.271	1
AAEL014965		0.0403301	-0.320255	0.689	0.678	1
AAEL007633		0.0404138	0.332043	0.144	0.073	1
AAEL018273		0.0404482	0.378788	0.2	0.113	1
AAEL018217		0.0404963	0.316967	0.156	0.079	1
AAEL000176		0.040774	0.256356	0.389	0.254	1
AAEL004125		0.0413446	-0.430365	0.217	0.299	1
AAEL021083		0.0414458	-0.553457	0.194	0.26	1
AAEL001148		0.0420106	0.431446	0.15	0.079	1
AAEL021138		0.0423095	0.273526	0.367	0.243	1
AAEL024112		0.0423749	0.363103	0.406	0.288	1
AAEL019596		0.0427089	-0.309425	0.672	0.701	1
AAEL026075		0.0435794	0.336407	0.239	0.147	1
AAEL007752		0.0437399	0.302714	0.167	0.09	1
AAEL025736		0.0438493	0.295528	0.411	0.277	1
AAEL025258		0.0445402	-0.586556	0.061	0.119	1
AAEL025680		0.0446296	0.375286	0.111	0.051	1
AAEL019476		0.0447098	0.290538	0.244	0.147	1
AAEL006932		0.0449658	-0.801917	0.067	0.124	1
AAEL000328		0.0451501	0.466723	0.306	0.203	1
AAEL023524		0.0452399	0.466811	0.1	0.045	1
AAEL012987		0.0455918	0.250914	0.156	0.079	1
AAEL018211		0.0457856	0.327517	0.256	0.158	1
AAEL009823		0.0463143	0.366757	0.222	0.136	1
AAEL020822		0.0470938	0.334339	0.194	0.113	1
AAEL001434		0.0471518	0.379472	0.161	0.085	1
AAEL025386		0.0471651	0.34652	0.256	0.164	1
AAEL021950		0.0472413	-0.526088	0.061	0.119	1
AAEL026260		0.0472537	0.330102	0.522	0.379	1
AAEL013128		0.0479763	0.308677	0.267	0.164	1
AAEL007278		0.0481351	0.254469	0.683	0.565	1
AAEL002394		0.0481942	0.369713	0.111	0.051	1
AAEL025782		0.0485833	0.356591	0.572	0.446	1
AAEL019619		0.0488869	-0.541268	0.089	0.153	1
AAEL006523		0.0494343	0.32592	0.111	0.051	1
AAEL026551		0.049574	-0.321866	0.472	0.52	1
AAEL022051		0.0497378	-0.757903	0.05	0.102	1
AAEL012835		0.049918	0.279356	0.128	0.062	1
AAEL020614		0.0508635	0.427212	0.228	0.136	1
AAEL001240		0.05124	0.324505	0.189	0.107	1
AAEL008687		0.052811	0.357127	0.133	0.068	1
AAEL019482		0.0529635	0.303089	0.15	0.079	1
AAEL019950		0.0531361	-0.391722	0.433	0.492	1
AAEL022729		0.0533447	0.367939	0.117	0.056	1
AAEL029068		0.0536153	0.278441	0.328	0.215	1
AAEL007658		0.0548008	0.318163	0.1	0.045	1
AAEL019858		0.0551603	0.447057	0.461	0.339	1
AAEL019720		0.0554576	-0.566243	0.189	0.266	1
AAEL014334		0.055742	-0.538751	0.394	0.441	1
AAEL010835		0.0559965	0.279956	0.211	0.124	1
AAEL013823		0.0560206	-0.329166	0.711	0.734	1
AAEL003203		0.0561632	-0.611425	0.178	0.237	1
AAEL027868		0.0561869	0.396711	0.217	0.136	1
AAEL008953		0.0565476	0.295085	0.1	0.045	1
AAEL004952		0.0565476	0.30783	0.1	0.045	1
AAEL010286		0.0568037	0.273289	0.117	0.056	1
AAEL007304		0.0571401	0.308891	0.1	0.045	1
AAEL026269		0.0571739	0.319092	0.433	0.305	1
AAEL019430		0.0578382	0.262342	0.517	0.395	1
AAEL008916		0.0584083	-0.291846	0.817	0.797	1
AAEL009821		0.0587245	0.327822	0.206	0.124	1
AAEL019656		0.0591265	0.345301	0.122	0.062	1
AAEL002518		0.0597167	0.31646	0.578	0.412	1
AAEL019474		0.0608642	-0.306126	0.928	0.836	1
AAEL006741		0.0616066	-0.626012	0.061	0.113	1
AAEL018152		0.0617515	0.289744	0.533	0.395	1
AAEL019509		0.0620639	0.254464	0.3	0.192	1
AAEL002089		0.0620855	-0.627537	0.111	0.169	1
AAEL024602		0.0633637	0.259842	0.122	0.062	1
AAEL019417		0.0633901	0.280486	0.261	0.164	1
AAEL013431		0.0642412	-0.519435	0.15	0.215	1
AAEL011366		0.0645351	0.304019	0.122	0.062	1
AAEL027135		0.0649515	0.411608	0.683	0.559	1
AAEL008015		0.0657242	0.283765	0.122	0.062	1
AAEL022413		0.0661716	-0.629128	0.078	0.13	1
AAEL004351		0.0663697	0.361681	0.306	0.209	1
AAEL007646		0.0667246	0.366971	0.417	0.294	1
AAEL011563		0.0671864	0.349687	0.528	0.39	1
AAEL004236		0.0675599	-0.329428	0.372	0.424	1
AAEL019836		0.0676375	0.316345	0.533	0.429	1
AAEL011978		0.0678708	0.334098	0.111	0.056	1
AAEL012686		0.0678948	-0.486613	0.222	0.282	1
AAEL002739		0.0686507	0.266271	0.106	0.051	1
AAEL028110		0.0695649	0.278486	0.372	0.254	1
AAEL004623		0.0699782	0.435059	0.133	0.073	1
AAEL020205		0.0717948	0.389532	0.133	0.073	1
AAEL021554		0.0718073	0.309551	0.317	0.22	1
AAEL019878		0.0729429	0.280834	0.961	0.91	1
AAEL025410		0.0729679	-0.478323	0.428	0.463	1
AAEL022140		0.0733947	-0.490753	0.394	0.418	1
AAEL009890		0.0738232	0.261495	0.106	0.051	1
AAEL009991		0.0756493	0.547945	0.1	0.051	1
AAEL009574		0.0759473	0.274031	0.111	0.056	1
AAEL000053		0.0776981	0.491506	0.1	0.051	1
AAEL013077		0.0779256	0.467447	0.161	0.096	1
AAEL007120		0.0785991	0.275292	0.539	0.424	1
AAEL024141		0.0788449	0.286321	0.233	0.147	1
AAEL026354		0.0791621	-0.548728	0.261	0.311	1
AAEL006232		0.0797551	-0.525428	0.083	0.136	1
AAEL019811		0.0798019	0.319129	0.256	0.169	1
AAEL024336		0.0799197	-0.477643	0.144	0.203	1
AAEL019579		0.079958	0.35042	0.733	0.616	1
AAEL001060		0.0800906	0.362619	0.5	0.384	1
AAEL028094		0.0808406	0.294136	0.572	0.452	1
AAEL005097		0.0808729	-0.472626	0.2	0.26	1
AAEL002419		0.0841308	-0.603147	0.161	0.215	1
AAEL007363		0.0843176	0.372326	0.1	0.051	1
AAEL019499		0.0850784	0.326508	0.567	0.446	1
AAEL019699		0.0855842	0.281011	0.117	0.062	1
AAEL010755		0.0864703	0.303951	0.178	0.107	1
AAEL026323		0.0871356	0.343382	0.339	0.243	1
AAEL020290		0.0876101	-0.369935	0.172	0.237	1
AAEL005599		0.0878216	0.317381	0.239	0.158	1
AAEL021732		0.0879459	0.373019	0.206	0.13	1
AAEL018254		0.0885951	0.278357	0.333	0.226	1
AAEL022979		0.0889332	0.32403	0.233	0.158	1
AAEL008055		0.0893764	0.334566	0.544	0.435	1
AAEL024536		0.0899498	-0.567489	0.222	0.271	1
AAEL010541		0.090072	0.35055	0.75	0.627	1
AAEL003837		0.0903639	0.399294	0.383	0.282	1
AAEL024411		0.0907029	0.331025	0.25	0.169	1
AAEL017224		0.0908169	-0.40259	0.439	0.452	1
AAEL000342		0.0921243	0.412387	0.517	0.435	1
AAEL007593		0.0929777	-0.446875	0.056	0.102	1
AAEL010710		0.0956376	-0.591127	0.228	0.271	1
AAEL002011		0.0973416	-0.513246	0.161	0.22	1
AAEL010041		0.100736	-0.824802	0.178	0.226	1
AAEL011023		0.100768	0.254704	0.1	0.051	1
AAEL008696		0.101669	0.330873	0.106	0.056	1
AAEL012944		0.103608	-0.484449	0.061	0.107	1
AAEL007135		0.103952	0.272164	0.106	0.056	1
AAEL021955		0.104861	-0.50601	0.106	0.158	1
AAEL010932		0.105986	0.294487	0.128	0.073	1
AAEL009640		0.106158	-0.375756	0.244	0.294	1
AAEL018290		0.106275	0.265095	0.106	0.056	1
AAEL003391		0.106766	0.345917	0.111	0.062	1
AAEL020008		0.107492	0.346316	0.2	0.13	1
AAEL012466		0.108124	0.311838	0.128	0.073	1
AAEL001709		0.108209	-0.39785	0.1	0.153	1
AAEL022833		0.109916	0.371025	0.322	0.237	1
AAEL008334		0.111174	0.379791	0.211	0.147	1
AAEL005277		0.111479	-0.558517	0.122	0.169	1
AAEL008543		0.111531	0.26388	0.106	0.056	1
AAEL000528		0.112041	0.321883	0.217	0.147	1
AAEL000343		0.112286	-0.450287	0.167	0.22	1
AAEL005463		0.11293	0.325045	0.628	0.531	1
AAEL013596		0.114758	-0.434207	0.378	0.407	1
AAEL028056		0.115156	0.432359	0.122	0.073	1
AAEL000239		0.116709	-0.445578	0.161	0.209	1
AAEL021073		0.117691	0.290864	0.133	0.079	1
AAEL018280		0.118735	-0.640051	0.1	0.147	1
AAEL019743		0.119165	0.481876	0.494	0.418	1
AAEL006433		0.119501	0.262751	0.133	0.079	1
AAEL018680		0.120702	0.254233	0.139	0.085	1
AAEL001227		0.120763	0.251092	0.756	0.633	1
AAEL009074		0.121935	0.406362	0.156	0.096	1
AAEL014717		0.122499	-0.490641	0.106	0.153	1
AAEL022462		0.125082	0.326248	0.167	0.107	1
AAEL027786		0.126631	-0.60275	0.183	0.232	1
AAEL011663		0.128304	0.251277	0.117	0.068	1
AAEL018114		0.128601	-0.51536	0.278	0.322	1
AAEL020340		0.128651	0.259698	0.111	0.062	1
AAEL000250		0.130247	-0.421235	0.317	0.35	1
AAEL025454		0.13058	-0.533303	0.078	0.119	1
AAEL019866		0.131851	-0.664994	0.067	0.107	1
AAEL009515		0.134088	0.264179	0.356	0.26	1
AAEL010754		0.134158	-0.506933	0.078	0.119	1
AAEL004881		0.134362	-0.305823	0.483	0.514	1
AAEL013068		0.135055	-0.446552	0.222	0.266	1
AAEL026939		0.138404	0.25863	0.556	0.441	1
AAEL013353		0.139967	0.282777	0.117	0.068	1
AAEL023681		0.141687	-0.538422	0.189	0.237	1
AAEL006642		0.143564	0.458866	0.161	0.107	1
AAEL019632		0.144239	-0.344323	0.372	0.401	1
AAEL013758		0.146118	0.320279	0.317	0.237	1
AAEL019485		0.146747	-0.356514	0.594	0.588	1
AAEL011962		0.148041	0.368228	0.2	0.136	1
AAEL014527		0.149959	-0.306176	0.394	0.418	1
AAEL012840		0.15099	-0.398856	0.283	0.322	1
AAEL002317		0.151682	0.263665	0.106	0.062	1
AAEL006022		0.15252	-0.601959	0.1	0.141	1
AAEL006043		0.152701	0.271324	0.128	0.079	1
AAEL003103		0.153401	0.261344	0.244	0.169	1
AAEL008058		0.154395	0.347428	0.361	0.294	1
AAEL021394		0.159164	-0.519767	0.167	0.215	1
AAEL019691		0.160588	0.53186	0.2	0.147	1
AAEL019788		0.160723	-0.46437	0.361	0.379	1
AAEL021963		0.161261	0.356222	0.25	0.181	1
AAEL010470		0.163266	0.292562	0.111	0.068	1
AAEL010757		0.163454	-0.481251	0.189	0.232	1
AAEL002998		0.165787	-0.298823	0.144	0.198	1
AAEL026994		0.166163	0.26225	0.133	0.085	1
AAEL007771		0.16636	-0.476416	0.178	0.22	1
AAEL000661		0.167449	-0.409991	0.2	0.237	1
AAEL019867		0.167517	-0.252372	0.606	0.672	1
AAEL003436		0.168196	0.446198	0.178	0.124	1
AAEL022782		0.168791	-0.422339	0.428	0.446	1
AAEL010789		0.169783	0.3074	0.139	0.09	1
AAEL015593		0.17219	0.250587	0.25	0.181	1
AAEL004989		0.173125	-0.559318	0.172	0.209	1
AAEL019985		0.173405	0.292012	0.483	0.384	1
AAEL007397		0.174417	-0.299422	0.344	0.373	1
AAEL001734		0.174734	-0.313052	0.367	0.401	1
AAEL023815		0.175469	0.252464	0.111	0.068	1
AAEL025717		0.178342	0.319015	0.161	0.107	1
AAEL007915		0.179381	-0.415293	0.289	0.316	1
AAEL008192		0.180972	-0.505715	0.211	0.249	1
AAEL019561		0.181566	-0.536832	0.139	0.181	1
AAEL020955		0.181736	0.278589	0.144	0.096	1
AAEL019502		0.18298	-0.413147	0.339	0.39	1
AAEL025091		0.183037	-0.60782	0.106	0.147	1
AAEL005985		0.184012	0.253719	0.167	0.113	1
AAEL005643		0.184055	-0.404787	0.156	0.198	1
AAEL025453		0.187032	0.258744	0.6	0.525	1
AAEL003109		0.188657	0.293281	0.144	0.096	1
AAEL025569		0.189853	-0.362918	0.139	0.181	1
AAEL003923		0.190784	-0.648971	0.072	0.107	1
AAEL021432		0.193751	-0.340886	0.311	0.35	1
AAEL017335		0.193836	-0.468835	0.067	0.102	1
AAEL025785		0.194597	0.308623	0.45	0.367	1
AAEL006860		0.194697	-0.421586	0.111	0.147	1
AAEL002887		0.195852	-0.409046	0.333	0.362	1
AAEL004472		0.1982	0.257399	0.128	0.085	1
AAEL011784		0.199707	-0.403745	0.072	0.107	1
AAEL023107		0.20048	-0.273248	0.472	0.492	1
AAEL001281		0.200813	-0.418371	0.356	0.362	1
AAEL026179		0.202147	-0.268856	0.172	0.215	1
AAEL012249		0.203598	0.277657	0.128	0.085	1
AAEL002051		0.203722	0.267543	0.122	0.079	1
AAEL003582		0.205537	-0.336199	0.161	0.203	1
AAEL013251		0.20591	-0.372637	0.344	0.367	1
AAEL019925		0.206469	0.448722	0.1	0.062	1
AAEL012175		0.207057	-0.446943	0.156	0.192	1
AAEL007831		0.207801	0.350526	0.133	0.09	1
AAEL019606		0.209577	-0.528277	0.106	0.141	1
AAEL007838		0.211847	-0.576265	0.206	0.232	1
AAEL001005		0.212142	-0.410005	0.078	0.113	1
AAEL026169		0.212412	0.292757	0.422	0.333	1
AAEL005451		0.212976	-0.416311	0.183	0.22	1
AAEL002372		0.213328	-0.482377	0.261	0.277	1
AAEL012337		0.216213	-0.387698	0.233	0.26	1
AAEL001759		0.217351	-0.299286	0.189	0.226	1
AAEL010047		0.219554	-0.349312	0.117	0.158	1
AAEL024268		0.219576	0.291128	0.35	0.282	1
AAEL003896		0.220199	0.267132	0.161	0.113	1
AAEL002818		0.220257	0.271497	0.111	0.073	1
AAEL022661		0.223943	-0.422557	0.106	0.141	1
AAEL021288		0.226397	-0.384842	0.167	0.203	1
AAEL013132		0.226987	-0.479454	0.144	0.181	1
AAEL005490		0.227905	-0.337791	0.322	0.339	1
AAEL003566		0.234665	0.282861	0.517	0.446	1
AAEL001181		0.235074	0.625434	0.556	0.497	1
AAEL011564		0.235559	-0.431609	0.128	0.164	1
AAEL022806		0.239189	-0.481406	0.156	0.192	1
AAEL012744		0.239771	-0.363736	0.089	0.124	1
AAEL002346		0.240723	-0.395462	0.378	0.367	1
AAEL012476		0.242093	-0.449178	0.072	0.102	1
AAEL024528		0.246804	-0.312894	0.083	0.119	1
AAEL006158		0.251508	-0.35251	0.1	0.136	1
AAEL011332		0.253794	-0.339876	0.422	0.424	1
AAEL024490		0.25709	-0.301067	0.556	0.537	1
AAEL025216		0.260581	-0.739041	0.111	0.147	1
AAEL022136		0.266306	-0.422661	0.256	0.288	1
AAEL011506		0.267785	-0.367411	0.133	0.169	1
AAEL012930		0.269303	-0.416462	0.072	0.102	1
AAEL023761		0.271497	0.271908	0.194	0.147	1
AAEL020456		0.271543	-0.251155	0.539	0.514	1
AAEL002220		0.272634	0.297053	0.25	0.192	1
AAEL020749		0.272842	-0.426888	0.122	0.153	1
AAEL022149		0.274966	-0.371164	0.1	0.136	1
AAEL019852		0.276997	-0.441046	0.133	0.164	1
AAEL011106		0.277213	-0.349964	0.189	0.22	1
AAEL000166		0.278102	-0.397758	0.233	0.254	1
AAEL013987		0.282281	-0.447362	0.089	0.119	1
AAEL020696		0.282615	-0.381545	0.117	0.147	1
AAEL019646		0.284967	-0.308135	0.294	0.322	1
AAEL024618		0.28816	-0.27114	0.411	0.424	1
AAEL003777		0.288199	-0.425053	0.161	0.192	1
AAEL013684		0.289187	0.300803	0.322	0.266	1
AAEL015006		0.293641	-0.463553	0.128	0.158	1
AAEL010340		0.295131	-0.316532	0.106	0.136	1
AAEL003026		0.295425	-0.270645	0.372	0.384	1
AAEL007559		0.298807	-0.42451	0.133	0.164	1
AAEL013334		0.29973	-0.30594	0.206	0.237	1
AAEL011728		0.300059	-0.460833	0.211	0.232	1
AAEL012621		0.300463	-0.269182	0.372	0.395	1
AAEL003432		0.301011	-0.329068	0.372	0.395	1
AAEL008071		0.301953	-0.253873	0.528	0.525	1
AAEL018153		0.304987	-0.282412	0.606	0.548	1
AAEL020253		0.305806	-0.340595	0.683	0.678	1
AAEL000474		0.306857	-0.481424	0.172	0.198	1
AAEL005014		0.310206	-0.363641	0.45	0.463	1
AAEL019726		0.310551	0.469735	0.933	0.847	1
AAEL003234		0.311783	-0.310993	0.094	0.124	1
AAEL002988		0.313056	-0.350436	0.106	0.136	1
AAEL004233		0.313442	0.563892	0.161	0.124	1
AAEL024486		0.313608	-0.277576	0.117	0.153	1
AAEL006698		0.313949	-0.327198	0.15	0.181	1
AAEL009541		0.314014	-0.430761	0.267	0.288	1
AAEL002684		0.321776	-0.428805	0.111	0.141	1
AAEL019610		0.322041	-0.26972	0.222	0.254	1
AAEL010168		0.322473	-0.367213	0.339	0.345	1
AAEL011680		0.323005	-0.378683	0.417	0.418	1
AAEL013102		0.329663	-0.379894	0.372	0.362	1
AAEL023560		0.3326	-0.357242	0.306	0.311	1
AAEL002351		0.337695	-0.352852	0.144	0.175	1
AAEL002539		0.340041	-0.310574	0.128	0.158	1
AAEL019821		0.34484	-0.437462	0.15	0.175	1
AAEL019533		0.349925	-0.255162	0.25	0.277	1
AAEL013702		0.352158	-0.252465	0.489	0.469	1
AAEL025076		0.353985	-0.319208	0.267	0.294	1
AAEL003427		0.354788	-0.438448	0.178	0.198	1
AAEL005510		0.356963	-0.395346	0.078	0.102	1
AAEL020488		0.369825	-0.3446	0.894	0.859	1
AAEL018333		0.370608	-0.499604	0.144	0.169	1
AAEL021284		0.374049	-0.396501	0.117	0.141	1
AAEL005803		0.377049	0.302775	0.122	0.09	1
AAEL011650		0.378742	-0.338965	0.133	0.158	1
AAEL010815		0.378803	-0.324927	0.117	0.141	1
AAEL002903		0.380425	-0.391006	0.083	0.107	1
AAEL024086		0.381937	-0.465928	0.306	0.305	1
AAEL000362		0.382047	-0.257677	0.172	0.198	1
AAEL004844		0.384054	-0.255333	0.078	0.102	1
AAEL009169		0.384786	-0.380714	0.206	0.22	1
AAEL019457		0.385716	-0.476225	0.172	0.186	1
AAEL023712		0.386887	-0.319476	0.078	0.102	1
AAEL024570		0.387432	-0.618392	0.178	0.192	1
AAEL005165		0.387877	-0.380963	0.189	0.203	1
AAEL008481		0.393007	-0.270157	0.211	0.232	1
AAEL004918		0.39301	-0.456958	0.15	0.169	1
AAEL000424		0.396014	-0.298732	0.111	0.136	1
AAEL025125		0.39666	-0.303704	0.289	0.288	1
AAEL014031		0.399862	-0.301503	0.083	0.107	1
AAEL012588		0.400085	-0.290853	0.078	0.102	1
AAEL017082		0.400128	-0.408962	0.117	0.136	1
AAEL009173		0.403764	-0.260748	0.217	0.237	1
AAEL019432		0.407117	0.320218	0.194	0.158	1
AAEL000987		0.407275	-0.386775	0.189	0.203	1
AAEL011234		0.40981	0.375913	0.461	0.379	1
AAEL015064		0.412698	-0.308666	0.094	0.119	1
AAEL010262		0.424219	-0.251123	0.439	0.429	1
AAEL019503		0.426396	-0.412821	0.189	0.209	1
AAEL011586		0.429521	-0.386882	0.083	0.102	1
AAEL010294		0.429851	-0.264687	0.144	0.164	1
AAEL010821		0.4309	-0.271951	0.2	0.215	1
AAEL009317		0.434305	-0.365324	0.083	0.102	1
AAEL006879		0.435684	-0.451589	0.094	0.113	1
AAEL005649		0.438973	-0.275711	0.417	0.424	1
AAEL003009		0.439842	-0.376946	0.122	0.141	1
AAEL005285		0.441363	-0.418409	0.128	0.147	1
AAEL005798		0.443719	-0.306701	0.094	0.113	1
AAEL010819		0.443857	-0.392248	0.15	0.169	1
AAEL013139		0.44749	-0.379557	0.128	0.147	1
AAEL008707		0.448668	-0.388163	0.2	0.209	1
AAEL021733		0.454785	-0.33705	0.089	0.107	1
AAEL007385		0.459511	-0.368931	0.139	0.158	1
AAEL013069		0.462569	-0.373624	0.106	0.124	1
AAEL011414		0.464222	-0.33622	0.239	0.249	1
AAEL009496		0.465962	-0.306987	0.106	0.124	1
AAEL019669		0.467478	-0.367143	0.089	0.107	1
AAEL009151		0.467824	-0.288104	0.183	0.198	1
AAEL005901		0.472826	-0.251481	0.211	0.226	1
AAEL002152		0.472978	-0.280279	0.089	0.107	1
AAEL012355		0.47493	-0.341687	0.083	0.102	1
AAEL017481		0.477485	-0.325747	0.111	0.13	1
AAEL020123		0.478436	-0.301083	0.133	0.153	1
AAEL007401		0.479265	-0.282215	0.178	0.192	1
AAEL020998		0.481603	-0.258763	0.089	0.107	1
AAEL020203		0.487876	-0.318262	0.194	0.209	1
AAEL013625		0.500256	-0.341651	0.228	0.226	1
AAEL002832		0.50401	-0.286774	0.233	0.243	1
AAEL018308		0.506711	-0.273463	0.089	0.107	1
AAEL010798		0.50785	-0.34551	0.094	0.113	1
AAEL025245		0.510183	0.351072	0.278	0.243	1
AAEL019713		0.515915	-0.256742	0.356	0.345	1
AAEL023434		0.521693	-0.304145	0.178	0.198	1
AAEL009653		0.525124	-0.280267	0.25	0.254	1
AAEL003275		0.525304	-0.344921	0.122	0.136	1
AAEL017012		0.527308	-0.269024	0.311	0.311	1
AAEL027099		0.531377	-0.388203	0.25	0.249	1
AAEL012964		0.53235	-0.332499	0.161	0.175	1
AAEL020615		0.534382	-0.454626	0.089	0.102	1
AAEL019496		0.534724	-0.322239	0.333	0.322	1
AAEL018294		0.537441	-0.254217	0.6	0.559	1
AAEL008587		0.537475	-0.318107	0.467	0.424	1
AAEL004936		0.540008	-0.400404	0.183	0.186	1
AAEL003605		0.54312	-0.321575	0.217	0.215	1
AAEL017455		0.545638	0.273118	0.156	0.13	1
AAEL019711		0.546687	-0.266221	0.417	0.39	1
AAEL006439		0.550357	-0.315526	0.344	0.333	1
AAEL019922		0.55044	-0.335287	0.2	0.203	1
AAEL019512		0.556609	-0.38711	0.194	0.203	1
AAEL021066		0.56106	-0.324915	0.15	0.158	1
AAEL020299		0.561912	-0.350568	0.144	0.158	1
AAEL006006		0.563002	-0.344916	0.111	0.124	1
AAEL002557		0.567028	-0.276723	0.194	0.203	1
AAEL007562		0.567173	-0.262286	0.106	0.119	1
AAEL007105		0.567485	-0.474691	0.122	0.136	1
AAEL006751		0.571072	-0.351851	0.122	0.136	1
AAEL020264		0.580394	-0.355888	0.1	0.113	1
AAEL004399		0.5819	-0.327849	0.094	0.107	1
AAEL006543		0.583159	-0.276958	0.117	0.13	1
AAEL007667		0.590228	-0.289945	0.106	0.119	1
AAEL008542		0.590936	-0.329253	0.406	0.373	1
AAEL014773		0.601969	-0.30795	0.144	0.153	1
AAEL018342		0.602712	-0.262058	0.306	0.311	1
AAEL006205		0.603045	-0.301122	0.139	0.147	1
AAEL003407		0.604906	-0.438801	0.183	0.186	1
AAEL004235		0.60708	-0.331515	0.183	0.192	1
AAEL016984		0.611707	-0.418098	0.106	0.113	1
AAEL019766		0.621918	-0.266702	0.389	0.322	1
AAEL013882		0.635556	-0.383597	0.233	0.232	1
AAEL024359		0.635902	-0.31997	0.2	0.203	1
AAEL014523		0.654385	-0.3056	0.172	0.181	1
AAEL005712		0.661541	-0.267997	0.194	0.203	1
AAEL000032		0.6678	-0.418015	0.25	0.243	1
AAEL006721		0.668194	-0.339984	0.15	0.153	1
AAEL008048		0.669316	-0.282197	0.272	0.266	1
AAEL018120		0.672338	-0.2721	0.222	0.226	1
AAEL010015		0.673211	-0.273928	0.1	0.107	1
AAEL023694		0.677798	-0.349324	0.128	0.136	1
AAEL019758		0.682275	-0.355727	0.128	0.136	1
AAEL013509		0.683201	-0.348553	0.239	0.226	1
AAEL023141		0.684816	-0.280802	0.461	0.401	1
AAEL008679		0.692669	-0.437917	0.139	0.141	1
AAEL008063		0.696389	-0.261521	0.106	0.113	1
AAEL019595		0.699391	-0.272086	0.311	0.294	1
AAEL027774		0.704552	-0.299187	0.206	0.203	1
AAEL028043		0.711311	-0.290255	0.2	0.198	1
AAEL021789		0.713623	-0.310172	0.839	0.774	1
AAEL007662		0.716355	-0.328006	0.278	0.266	1
AAEL008103		0.718165	-0.37798	0.267	0.249	1
AAEL025729		0.726142	-0.252812	0.111	0.113	1
AAEL013042		0.728605	-0.251929	0.522	0.486	1
AAEL010471		0.73244	-0.297671	0.244	0.237	1
AAEL013539		0.74508	-0.467809	0.122	0.124	1
AAEL021879		0.761432	-0.259046	0.133	0.136	1
AAEL010941		0.762203	-0.264632	0.139	0.141	1
AAEL019880		0.776035	-0.332943	0.228	0.215	1
AAEL021301		0.776658	-0.2763	0.139	0.119	1
AAEL007042		0.783605	-0.2842	0.35	0.311	1
AAEL020915		0.78816	-0.316909	0.128	0.13	1
AAEL021545		0.793279	-0.286625	0.1	0.102	1
AAEL000576		0.795773	0.465415	0.133	0.119	1
AAEL003532		0.81139	-0.316378	0.25	0.232	1
AAEL019905		0.818717	-0.268678	0.206	0.181	1
AAEL026560		0.826479	-0.585807	0.261	0.243	1
AAEL019895		0.841466	-0.255819	0.317	0.266	1
AAEL019577		0.845471	-0.297267	0.267	0.243	1
AAEL019757		0.877011	-0.474377	0.128	0.124	1
AAEL017005		0.877745	-0.387511	0.256	0.22	1
AAEL021222		0.881072	-0.290237	0.272	0.254	1
AAEL021738		0.908819	-0.337059	0.133	0.124	1
AAEL005840		0.911681	-0.382578	0.3	0.277	1
AAEL019491		0.917779	-0.329075	0.111	0.107	1
AAEL019465		0.921613	-0.294534	0.1	0.096	1
AAEL022689		0.925594	-0.283536	0.133	0.119	1
AAEL010502		0.926458	-0.296165	0.239	0.215	1
AAEL005524		0.96955	-0.282604	0.2	0.181	1
AAEL000572		0.970678	-0.260378	0.178	0.164	1
AAEL012945		0.972597	-0.264706	0.106	0.096	1
AAEL009495		0.973703	-0.27459	0.106	0.102	1
AAEL014886		0.974626	-0.272934	0.1	0.096	1
AAEL019805		0.984084	-0.269139	0.333	0.294	1

[truncated: 25 more sheets: Cluster_10, Cluster_11, Cluster_12, Cluster_13, Cluster_14, Cluster_15, Cluster_16, Cluster_17, Cluster_18, Cluster_19, Cluster_20, Cluster_21, Cluster_22, Cluster_23, Cluster_24, Cluster_25, Cluster_26, Cluster_27, Cluster_28, Cluster_29 …]
